# Supplementary material for: Comparison of Self-Reported and Accelerometer-Assessed Physical Activity in Older Women
Source: PLoS One. 2015 Dec 29;10(12):e0145950. doi: 10.1371/journal.pone.0145950 (PMC4694656; doi:10.1371/journal.pone.0145950)
Supplement: S1 Data — (ZIP) [file pone.0145950.s001.zip]

Archive with 1 entries (1 files):
- whs_plos1_data_151013.csv
