# Supplementary material for: Comparison of Self-Reported and Accelerometer-Assessed Physical Activity in Older Women
Source: PLoS One. 2015 Dec 29;10(12):e0145950. doi: 10.1371/journal.pone.0145950 (PMC4694656; doi:10.1371/journal.pone.0145950)
Supplement: S1 Data — (ZIP) [file pone.0145950.s001.zip › whs_plos1_data_151013.csv]

m_total_d	c_mv760_d	c_mv1041_d	c_mv1952_d	c_mv2690_d	qq_mvmin	qq_mvmethr	pag_mv760	pag_mv1041	pag_mv1952	pag_mv2690	pag_bout760	pag_bout1041	pag_bout1952	pag_bout2690	qq_pag2	agecat	ad_100	ad_300	ad_500	ad_700	ad_900	ad_1100	ad_1300	ad_1500	ad_1700	ad_1900	ad_2100	ad_2300	ad_2500	ad_2700	ad_2900	ad_3100	ad_3300	ad_3500	ad_3700	ad_3900	ad_vm300	ad_vm600	ad_vm900	ad_vm1200	ad_vm1500	ad_vm1800	ad_vm2100	ad_vm2400	ad_vm2700	ad_vm3000	ad_vm3300	ad_vm3600	ad_vm3900
849.4	156376.2	120901.4	69215	182496.534	663.53	50.97	1	1	0	1	1	0	0	1	1	1	242731	218057.2	188975.2	164093.2	138757.4	115351.4	98859.4	88311.2	78177.8	69603.2	68009.6	66247.4	65297.8	64793.6	61969.6	61969.6	60011.4	57971.8	56551.8	55777	541598.714	502032.03	449968.34	394491.558	334194.998	274701.644	236025.316	204185.026	179801.358	158142.592	141890.306	127338.314	116208.592
723	16201.833333	9678.6666667	1271.5	6479.1283333	11.51	0.7	0	0	0	0	0	0	0	0	0	3	76819.333333	51247.333333	30238.333333	18506	12495.333333	8621.6666667	6460.5	4124	2533	1914.1666667	942	942	942	494.5	494.5	0	0	0	0	0	237841.95833	190588.03333	124241.6	69170.391667	39593.501667	23782.583333	15045.478333	9026.875	6479.1283333	4575.9316667	3048.3033333	2481.53	2481.53
1186.2857143	454255.85714	425834	380847.14286	470520.84429	1111.51	90.45	1	1	1	1	1	1	1	1	1	2	516308.42857	500591.42857	481668.57143	462380.28571	438949.42857	421399.71429	407447	398537.85714	389418.14286	382499.14286	376195.42857	370241.28571	364442.42857	360381.14286	351946.14286	344255.14286	337350.42857	326616.71429	318334.28571	295978.57143	755481.68143	728204.81	697156.75	654771.65143	609961.94857	563872.32714	529514.79857	498650.65571	469751.36429	442905.14143	426784.61571	406785.71857	385444.19857
852.57142857	64969.428571	47713.285714	10901	14299.142857	151.51	10.2	1	1	0	0	1	0	0	0	1	3	125250.28571	103544.28571	84156	68207.428571	56300.571429	44207.714286	33997.714286	26865.428571	18901.428571	12285.714286	7412	4008.1428571	1962.4285714	844.28571429	440.71428571	0	0	0	0	0	331020.68	294980.78143	245614.03	195371.64714	136603.41286	91445.244286	54963.715714	27987.432857	13913.447143	8199.2628571	6398.4871429	4937.4571429	2829.2542857
927.57142857	196176.57143	156543.28571	93352	261059.75429	697.06	50.69	1	1	1	1	1	1	0	1	1	2	293053.57143	269026.57143	237150.57143	205202.28571	176574.14286	150599.28571	134146	119892.14286	106829.85714	95282.714286	83182.714286	74457.714286	69331.285714	60803.285714	50806.142857	45619.142857	42384.857143	38998	33880.428571	30642	733792.09143	703880.72286	656346.37714	595794.22429	525146.41571	447824.47429	381130.33286	315028.08	259133.88571	214489.51143	178291.35	135960.64143	108707.13429
778.66666667	5782.8333333	3103.3333333	327.16666667	4799.99	461.01	51.18	0	0	0	0	0	0	0	0	1	3	53249.833333	29986.333333	15193.333333	7000.8333333	3903.1666667	2571.5	1602.1666667	904.66666667	630.5	327.16666667	0	0	0	0	0	0	0	0	0	0	255539.22833	208488.10167	155329.69667	106703.92667	66299.72	40560.735	22071.653333	9409.695	4799.99	2860.0366667	1293.4866667	707.36166667	707.36166667
918.71428571	34031.285714	25395.428571	16479.285714	31518.094286	151.51	13.7	1	0	0	0	0	0	0	0	1	2	85913.571429	63487	46999	36307	28857	24625	21536.857143	19110.428571	17272.571429	16757.571429	15608.142857	14640.428571	12930.428571	10277.428571	7108.5714286	4529.2857143	0	0	0	0	332009.85286	296709.78857	247976.44	190877.51571	136146.62286	92539.37	61615.368571	42427.307143	31518.094286	25458.207143	20509.77	15567.96	9666.8857143
965.85714286	149367	122825.71429	79755.142857	149350.85	150	7.5	1	1	1	1	1	1	1	1	1	3	211264.28571	195296.57143	176140.85714	155903.57143	134595	117787.28571	104846.71429	93801.428571	86793.428571	80848.571429	76290.857143	70663.857143	63502.714286	56440.714286	40088.285714	21734.428571	14059.571429	11625.571429	10595.857143	5669.8571429	493294.71571	470187.12	441319.01429	406202.34571	355845.92143	297752.84	244907.22429	191135.15286	148195.26571	118642.92286	90688.318571	64901.341429	31555.318571
848.33333333	57530.833333	33663	5088.1666667	25019.843333	91.51	6.2	1	0	0	0	0	0	0	0	0	3	130438.33333	107898.5	84879.333333	62884.666667	44671.5	29741.166667	19548.166667	13235.666667	8455	6049.5	4435.1666667	3681.6666667	2894.1666667	2894.1666667	2443.1666667	2443.1666667	1374.3333333	1374.3333333	788.66666667	788.66666667	455350.545	428818.82833	375179.15667	305899.27	223293.16333	153418.185	96565.411667	56453.958333	25019.843333	15664.2	8955.0033333	4966.95	3120.08
922.28571429	124738.14286	95706.428571	36233.857143	88283.511429	307.06	25.94	1	1	0	1	0	0	0	0	1	2	216487.42857	185367.85714	154655.28571	130386.14286	108117.14286	92797.142857	75928	61531.285714	47950.142857	38428.857143	28942.428571	21492.857143	19453	14979.714286	12988	9528.4285714	6802.1428571	4891.2857143	2853.7142857	1229.5714286	516832.39143	472809.50286	418247.64857	349817.57	284751.65143	223729.53429	174180.20143	127208.03714	86743.374286	54047.54	36995.675714	23737.144286	17808.968571
930	124676.85714	81934.428571	12181.857143	118947.77143	0	0	1	1	0	1	1	0	0	0	0	2	236634.71429	206721.14286	170178.57143	133762.42857	100574.14286	72462.714286	50676.285714	34898	21816.714286	14385.285714	9304.4285714	5583.5714286	3185.7142857	2063.2857143	868.85714286	451.42857143	0	0	0	0	614883.45143	579741.24857	523908.99857	446739.84143	369493.89571	285976.23286	222095.12571	163020.06	116252.32143	76153.898571	47070.864286	27374.797143	18348.932857
798.57142857	20756.142857	8446.7142857	1327.4285714	15417.651429	71.51	7.7	0	0	0	0	0	0	0	0	0	2	99622.857143	65613	40624.714286	24706.857143	14504.714286	7687.1428571	4472.7142857	2474.4285714	1580.8571429	1327.4285714	1327.4285714	1327.4285714	1327.4285714	963.28571429	963.28571429	963.28571429	499.14285714	0	0	0	351346.88	286931.17714	213872.80714	152098.50143	100238.19429	64235.354286	38823.281429	23830.538571	14647.511429	8994.95	5822.2142857	3416.2085714	2886.5328571
951.57142857	66729.142857	54508.142857	32657.857143	56322.981429	103.53	11.47	1	1	0	0	0	0	0	0	1	3	134542.14286	106865.42857	84382.571429	69539.285714	60099.142857	52190.714286	46407.428571	41651.142857	36600	33760.428571	30652.285714	24613.428571	16445.142857	8215.7142857	3026.1428571	476.14285714	476.14285714	0	0	0	451356.92857	406488.94571	334383.93857	255758.34286	185022.4	132292.1	97205.027143	73770.878571	56322.981429	36052.804286	14881.614286	6635.4842857	2379.8342857
882.42857143	24368.857143	13211	1021.1428571	10934.224286	607.06	63.44	1	0	0	0	0	0	0	0	1	3	82889.571429	62427.285714	43369.428571	27380.857143	18240	11993.857143	7054.8571429	4494.4285714	1543.1428571	1021.1428571	1021.1428571	702.57142857	360.28571429	0	0	0	0	0	0	0	232748.00286	195033.55857	152609.04714	108582.63286	76958.838571	50660.325714	29630.022857	18525.884286	10934.224286	6475.95	2003.6414286	581.91428571	581.91428571
832.14285714	44494.142857	25964.571429	7159.8571429	22775.187143	7.06	0.94	1	0	0	0	0	0	0	0	0	2	121232.71429	93210.142857	67618.571429	49627.285714	33407.285714	24122.285714	18742.857143	13323.714286	9228.5714286	7703.8571429	5737.1428571	3856	2825.7142857	2062.1428571	883.28571429	446.57142857	0	0	0	0	312245.61	264190.04571	205556.97857	151512.91857	103039.00143	69736.701429	49040.605714	32531.948571	22390.655714	15362.991429	12268.705714	9298.5557143	8236.5642857
869	8022	3815.1666667	1301.1666667	1700.8416667	51.01	5.98	0	0	0	0	0	0	0	0	0	3	48324.333333	32114.666667	17806.333333	9478.5	5575.3333333	3285.3333333	2495	1555.5	1301.1666667	1301.1666667	1301.1666667	943.5	527.66666667	527.66666667	527.66666667	527.66666667	0	0	0	0	132025.08667	107991.025	73464.425	41758.6	23691.703333	10343.891667	6074.6116667	3834.045	1700.8416667	1209.5616667	664.19166667	664.19166667	664.19166667
938.71428571	129623.57143	103229.14286	46562.142857	84890.174286	877.06	59.44	1	1	0	1	1	1	0	0	1	2	220271	192749.28571	164444	135648.14286	114634.14286	98947.571429	82378.142857	68210.428571	56921	49036.428571	38453.571429	25940.428571	13621.857143	8055	4465.5714286	1479.7142857	1479.7142857	508	0	0	510113.02857	472332.23714	417797.28857	347103.34429	279828.65857	217221.64571	162812.59286	117842.80429	82964.242857	54569.525714	22425.648571	12554.691429	6638.4357143
859.71428571	212425.71429	184354.14286	124606.71429	195070.08429	171.53	15.45	1	1	1	1	1	1	1	1	1	3	285944.14286	267858	245220.42857	220152.42857	196335.57143	177469.14286	160873.42857	149839	137532.42857	126259.57143	117356.14286	106447.28571	99952	93630	89649.428571	84464.142857	76672.714286	69914	64267.571429	52853.142857	574975.65714	551808.17429	514748.85	463428.41857	397958.45571	338093.72143	278913.18571	231820.38286	193530.40571	159939.87571	135744.96286	117038.20429	103115.64429
927.71428571	383837.57143	323832	120020.57143	405700.92429	13.53	0.97	1	1	1	1	1	1	0	1	0	3	472962	454808.71429	428925.14286	396122.28571	353992.71429	312973.71429	265103.42857	216141.14286	174098.28571	130999.42857	96346	68413.428571	49536	33938.142857	21530.714286	15979.142857	10100.142857	6690.7142857	5169.7142857	2984.5714286	985710.26	957837.27143	921584.15286	867297.73429	798054.49429	711736.75714	615233.56143	506867.83714	402622.16286	303405.4	199277.68286	113865.09	60652.528571
1014.1428571	164539.14286	144440.14286	111100.85714	195634.61286	429.5	29.95	1	1	1	1	1	1	0	0	1	2	233241.85714	211200.85714	190090.42857	169959.14286	154189.14286	141375.71429	131782.85714	123706.28571	117617.71429	112745.85714	109663.71429	106839.85714	101379.85714	98808.857143	94810.428571	90972.571429	88251.571429	85838.857143	82733.428571	78393	555932.39571	521400.47143	478285.36143	426824.71286	377045.6	320534.87857	267988.90143	230358.60857	195249.07143	168291.28857	153958.48429	142625.7	130342.09857
742.2	66956.4	50142	23089.8	50497.85	90	4.5	1	0	0	0	0	0	0	0	0	2	120347.8	102273.2	85688.2	71042.8	58095.6	47592	38902.2	33802	27443.2	23856.8	19446.4	17265.2	15389.2	13349	11142.8	9937	7346.2	4616.2	3902.6	2380.8	288228.234	261052.248	224449.788	188306.45	151648.182	117406.762	86932.338	67130.838	50497.85	37908.75	26557.146	19598.932	15850.338
834	38859.714286	21426.857143	4953.5714286	12691.687143	39.5	1.97	1	0	0	0	0	0	0	0	0	1	104558.14286	81864.571429	60329	42722.285714	29017.285714	18822.142857	12730.857143	8977.1428571	6742.4285714	4953.5714286	3235.2857143	1983.8571429	1983.8571429	1624	1624	1624	1180	686.71428571	686.71428571	686.71428571	219774.14714	186437.15286	146162.13571	104757.26143	69840.975714	42212.187143	26431.754286	17784.69	12691.687143	8228.7914286	5121.2214286	4135.4842857	3611.4542857
811.33333333	37826.5	23567.833333	5466.1666667	20517.055	41.01	2.18	1	0	0	0	0	0	0	0	0	3	91605.166667	72434	54689.5	40858.666667	29428.5	21245.833333	14700.666667	10280.5	7906.1666667	6108.5	3123.6666667	1655.8333333	855.5	0	0	0	0	0	0	0	280357.76	252166.43833	209186.64333	163978.73	122932.365	85827.071667	54539.586667	34475.726667	20067.581667	11538.695	5356.28	3067.1433333	0
916.85714286	26996.285714	16828.285714	4841.7142857	21114.091429	41.01	4.81	1	0	0	0	0	0	0	0	0	2	108293.71429	71574	45200.571429	30230.142857	21198.571429	14860.714286	11263.428571	8473.1428571	6654	5120.4285714	3976.2857143	1778.5714286	1113.4285714	0	0	0	0	0	0	0	446126.03429	387366.81143	297437.26714	206657.09571	131671.19571	81974.144286	55123.972857	34800.342857	21114.091429	14576.364286	12352.075714	9389.5371429	5654.7
875.85714286	46567.285714	32557.714286	10025.714286	36233.174286	3.53	0.47	1	0	0	0	0	0	0	0	0	2	101360.14286	82776.857143	64277.857143	51256.571429	38866.857143	31174.571429	23346.285714	18209.142857	13445.142857	10579.857143	8289.1428571	6135.7142857	4741.5714286	3262.1428571	2471.4285714	2042.2857143	663.42857143	663.42857143	663.42857143	663.42857143	306746.49429	278502.85714	239785.05	193810.89714	152807.62143	108583.14714	74566.057143	52607.47	35847.891429	24895.734286	17228.607143	12871.558571	12332.715714
906.16666667	31749.5	18465	2430.6666667	7453.2833333	51.01	4.83	1	0	0	0	0	0	0	0	0	3	93941.666667	73997.5	53589.833333	35033.5	24218.5	16870.833333	11073.333333	6411.1666667	4537.1666667	2430.6666667	2430.6666667	1684	1286.1666667	1286.1666667	1286.1666667	1286.1666667	745.66666667	745.66666667	745.66666667	745.66666667	208894.7	166061.78167	121906.76833	76420.878333	45304.975	26252.98	16327.001667	11219.77	7453.2833333	6036.8866667	4474.49	3910.6283333	3279.2133333
763.16666667	45971.166667	25153	801.5	17010.358333	231.01	24.33	1	0	0	0	0	0	0	0	1	3	117500.5	94350.833333	71397.166667	51320.166667	35978	21415.833333	12798.333333	6304.1666667	2603.1666667	801.5	467.83333333	467.83333333	467.83333333	467.83333333	0	0	0	0	0	0	397279.015	361140.68333	302053.47167	233398.28333	166872.81833	109428.29667	61247.48	32153	16560.41	5293.97	3693.1216667	2547.02	680.535
735.5	91030	61707.25	11513.75	33730.6525	420	49	1	1	0	0	0	0	0	0	1	2	159150.5	142529.5	120064	96344.5	73858.5	58745.75	44286	29635.75	18883.5	12476.25	10012.5	7222.75	3610.75	2302.75	1604.5	857.25	857.25	0	0	0	299792.5725	274136.115	235161	193314.5175	154071.1025	111522.0425	75904.57	51893.6925	33730.6525	22494.165	12105.465	6064.19	2347.06
807.85714286	244996.71429	200721.42857	48365.428571	229363.30857	43.03	5.08	1	1	0	1	1	1	0	1	0	3	325669.57143	304977.14286	280562.14286	252810.42857	225315.42857	188491	150577.57143	113895.28571	82064.285714	54135.571429	35363.571429	25382.285714	15481.714286	8500.7142857	6105.5714286	4430.5714286	3071.2857143	2091.5714286	557.85714286	557.85714286	727586.95	685171.16429	630100.19	566333.15857	499806.30429	436356.27286	369550.95429	300173.43	225130.32143	154002.10571	82744.425714	47977.987143	28793.602857
734.16666667	17054	10312.5	2109	9281.5233333	0	0	0	0	0	0	0	0	0	0	0	2	41582.5	33536.833333	25752.666667	18636	13221.166667	9418.6666667	6300.8333333	5175	3300.5	2430.1666667	1448	1093.1666667	1093.1666667	1093.1666667	622.33333333	622.33333333	622.33333333	622.33333333	622.33333333	0	94794.738333	85052.506667	71170.531667	53700.698333	36043.113333	24975.673333	16322.351667	12183.71	9281.5233333	5520.575	5018.4516667	3261.5316667	3261.5316667
756.57142857	41811	23448.285714	4553.8571429	34656.93	193.03	19.95	1	0	0	0	0	0	0	0	1	3	131012.14286	98961	68503.142857	47098.857143	32033.142857	21014.714286	12566.428571	8770.7142857	5606.1428571	4832	3692.7142857	2419.4285714	2085	961	961	526	526	526	0	0	537653.46429	500233.40286	435115.49286	347451.17714	254576.46143	169077.91714	98574.007143	56456.157143	34272.425714	18454.552857	10852.545714	7460.1371429	5272.3028571
940.28571429	21909	8768	1648.2857143	12654.537143	160	10.67	0	0	0	0	0	0	0	0	1	3	101259	75869.142857	46766	26171.857143	13794.571429	7699	4652.8571429	2845.2857143	2160.5714286	1648.2857143	1060.8571429	1060.8571429	1060.8571429	1060.8571429	1060.8571429	1060.8571429	609.85714286	609.85714286	609.85714286	609.85714286	368832.46143	335787.76714	283219.56429	220623.46429	154316.49429	94891.23	48886.18	22437.935714	12269.868571	6622.9085714	3941.3257143	2444.6085714	2444.6085714
825.16666667	54099	28101.833333	3553.3333333	22343.151667	303.53	35.47	1	0	0	0	0	0	0	0	1	2	145929.66667	123603.83333	93147.166667	61121	38845.666667	25434.333333	17728	14482.5	9920.3333333	5151.5	1547.1666667	814	419.33333333	0	0	0	0	0	0	0	401425.07333	372594.47667	326780.42167	269276.86	202993.74	127705.17	81223.74	44268.44	21894.081667	12070.158333	4799.4466667	1367.155	1367.155
846	211878.42857	177485.28571	109449	232959.61571	113.03	10.61	1	1	1	1	1	1	1	1	1	2	273332.14286	260669	240697.14286	218346.71429	194183.42857	170152.42857	152585.14286	138768.71429	124449.71429	111933.71429	104504.42857	91217.714286	76714.428571	61866	48670.428571	34502.571429	22128.714286	10510.857143	3812	0	576981.74714	562511.74714	538047.05571	502569.37857	461587.58714	413636.81286	355634.83714	296198.87286	230648.33286	177084.33857	129038.11857	86048.091429	48242.085714
938	132300.42857	102778.28571	26975.571429	61271.832857	553.53	60.97	1	1	0	0	1	1	0	0	1	3	209405.14286	189033.14286	162544.28571	139502	117222.42857	97110	78884.571429	62425.857143	45620.285714	30276.285714	20646.857143	14109	8978.1428571	5298	1316.4285714	898.28571429	0	0	0	0	413470.87714	372975.87571	315756.12857	255493.07714	201189.77143	154531.49429	120919.93143	88891.572857	59732.894286	35898.11	16527.052857	7726.4914286	3471.7085714
928.71428571	102279.42857	70153.571429	21968.714286	105778.28714	503.03	83.58	1	1	0	1	0	0	0	0	1	1	185664.85714	162637.57143	133904.71429	110309.14286	86430.285714	64781.857143	48034.428571	39380.285714	30615.571429	23345.857143	18490.142857	14423	12361.428571	7864.8571429	2278.7142857	989.85714286	544.57142857	544.57142857	544.57142857	0	521583.29857	485199.18714	435299.02429	374502.56143	303648.32286	248201.59429	197138.52571	141259.84571	103854.42286	73858.561429	47490.324286	27751.612857	13814.315714
906.71428571	36901	20821.285714	3478	6556.41	341.01	37.18	1	0	0	0	0	0	0	0	1	2	114586.28571	85054.857143	58168.857143	39715.428571	28575.714286	19290	12929.571429	8534.7142857	5819.4285714	3756.2857143	2324.2857143	757.42857143	757.42857143	386.85714286	0	0	0	0	0	0	347631.63	298563.47	223900.19143	145367.94143	93455.202857	53441.318571	29531.72	14123.437143	6171.7114286	2900.8271429	680.91714286	680.91714286	680.91714286
934.57142857	48044.428571	27023.571429	2732.1428571	11854.745714	20	1.67	1	0	0	0	0	0	0	0	0	3	136830.71429	101776.14286	73308.285714	52428	36555	25044	14979.571429	10275	6623.8571429	3007.8571429	2732.1428571	1465.5714286	786.42857143	403.85714286	0	0	0	0	0	0	478931.54857	422248.16429	315010.99571	204962.68286	121373.66	65600.284286	39451.865714	22018.635714	11469.727143	7010.7185714	3860.6471429	2377.8028571	1859.8842857
916.14285714	53421.857143	38591.571429	12213	29564.057143	43.53	3.97	1	1	0	0	0	0	0	0	0	2	116689.42857	95290	73332.571429	57288.142857	46575.714286	35232.142857	28590.285714	22036.428571	17674.857143	13029.285714	9894.5714286	7683	3928.8571429	2095.4285714	1282.5714286	447.85714286	0	0	0	0	370614.13286	317975.57429	261584.95	196178.63714	144153.86571	99685.177143	70806.775714	45872.682857	29178.911429	18513.631429	14024.434286	6728.1271429	2409.6542857
973.85714286	69631.142857	43299.714286	6748.2857143	34295.724286	13.53	0.97	1	1	0	0	0	0	0	0	0	2	136481	119738.28571	97949	75156.285714	55812.857143	39022	26242.285714	19508.714286	11930.428571	7302.4285714	5009.4285714	3748.2857143	2063	1692.1428571	899.71428571	899.71428571	0	0	0	0	320492.67429	286422.37	244582.91429	197300.27571	146711.83714	102629.84571	69526.392857	46318.202857	34295.724286	24146.654286	17514.694286	12188.165714	7354.5728571
824.28571429	371199.57143	326359.71429	193983	374636.94571	103.53	11.47	1	1	1	1	1	1	1	1	1	3	475244.57143	451096.28571	417838.85714	382428.71429	348773.14286	318882.57143	287328.14286	256873.14286	229970.71429	199761.57143	176301.42857	150925.71429	125571.71429	105478.71429	86295.285714	70960.285714	58081.714286	43993.428571	36258.714286	27593.714286	941519.73286	915075.15571	862791.47714	780066.89857	679234.54714	588574.77714	514765.03714	443265.61	373097.71714	316633.57	259500.20857	210766.13	164995.68571
989.42857143	41709.714286	27659	8952.7142857	13952.121429	41.01	3.49	1	0	0	0	0	0	0	0	0	3	97251.428571	77714.428571	61099.142857	45773.142857	35118.142857	25521.714286	18705.714286	13779.714286	11483.714286	9230.4285714	6916.5714286	5040.5714286	3313.8571429	2189.5714286	1376.1428571	945	492.28571429	0	0	0	223637.58571	186087.91	144806.99286	98815.838571	63063.587143	42101.454286	29648.877143	19756.274286	13952.121429	9496.4128571	8566.2657143	7596.51	4406.3271429
900.28571429	216738.42857	196848.57143	160948	362590.36429	1027.06	97.44	1	1	1	1	1	1	1	1	1	2	280600.28571	262517	242279.28571	222137.42857	206367.57143	193329.28571	183785.28571	175876.85714	169705.42857	162047.57143	157535.28571	152544.42857	148391.42857	144678.71429	141062.14286	135922.28571	128180.42857	115541	101641.71429	86420.714286	629388.04714	612846.72571	589725.92714	559795.37714	523508.09571	484401.83	444164.43571	403982.41571	361820.09714	320827.48857	297968.41	276855.88	257586.69
893.42857143	142195.42857	102217.85714	22233.857143	377718.26571	172.53	13.89	1	1	0	1	1	0	0	1	1	3	245783.42857	216465.85714	183633.28571	151988.57143	122768.14286	95500.714286	71067.571429	50956.285714	36240.571429	24990.428571	18173.285714	11277.571429	7196.8571429	4597.1428571	2609	932.57142857	0	0	0	0	976477.51429	943701.20429	900312.19571	836408.54571	758341.14857	655821.78714	559983.77143	458765.82857	375791.73857	281016.63286	208464.71	143723.75714	93749.657143
985.14285714	64684.714286	40032.714286	10105.571429	42422.758571	13.53	1.64	1	1	0	0	0	0	0	0	0	1	177946	143974.14286	105989.28571	73011.857143	49714.142857	35753.714286	26050.285714	20534	15821.857143	11759.142857	7793	4674.5714286	3980.4285714	2511.8571429	1307.8571429	458.85714286	0	0	0	0	564359.54429	522735.29143	459228.87714	379474.50429	292849.42857	200375.05143	131999.25571	80839.288571	41268.785714	19744.92	13876.235714	8941.24	4196.4842857
953.85714286	53413.142857	36648.428571	5795.1428571	18065.705714	0	0	1	1	0	0	0	0	0	0	0	3	137940	110059.85714	79472.428571	57756	43397.857143	33591.285714	23540.571429	15826.285714	10188.714286	6614.4285714	4362.7142857	2823.4285714	388.57142857	388.57142857	0	0	0	0	0	0	300881.86857	257990.04571	201058.71286	146625.21857	102528.90429	73605.484286	50301.96	32985.598571	17296.168571	8952.8528571	3195.1214286	2717.8814286	602.02285714
986.14285714	107317.71429	79169.142857	19900.142857	130062.35429	307.06	32.94	1	1	0	1	0	0	0	0	1	3	186971.71429	166963.14286	143015.42857	115444.85714	92225.285714	72471.428571	58012	44030.714286	33342.857143	21548.142857	15301.428571	10623.428571	7549.2857143	3469.1428571	1890.4285714	1032.2857143	1032.2857143	532.57142857	532.57142857	0	526354.74	500534.89143	460893.1	407241.75571	352431.78	293106.91286	235682.64571	181906.58143	129291.5	90491.202857	54710.972857	34017.904286	20576.132857
915.14285714	91169.857143	59015.571429	18014.857143	173443.74143	136.56	13.42	1	1	0	1	0	0	0	0	1	3	165027.42857	151246.57143	127292.85714	99587.857143	73210.714286	52911	38071	29086	23351.428571	18289.142857	16268.428571	13776.428571	10002.142857	2963	1407.7142857	544.71428571	544.71428571	544.71428571	544.71428571	0	523261.15714	506094.16143	485254.90429	456969.28571	412041.15286	358516.91714	293773.13571	234257.87286	173058.84571	120512.03286	86487.198571	54624.935714	28856.834286
842.2	68945.6	54202	27474.8	45905.26	152.53	15.38	1	0	0	0	0	0	0	0	1	3	137542.6	117530	91819.6	73487	61878.4	52268.8	43734.6	38483.4	33991.6	28629.4	25456.2	22792.4	18972.8	17401.2	14018.8	7408.8	3587	1548.2	840.2	840.2	372019.182	335883.276	285932.756	221987.224	162105.606	115966.888	82708.026	62073.34	45905.26	37496.368	32471.772	24843.66	21083.994
793.28571429	54152.571429	34848.142857	6975.1428571	16636.468571	90	6	1	1	0	0	0	0	0	0	0	3	137575.14286	110681.71429	81313.857143	59370.714286	44367.142857	31183.142857	21264.285714	16072.571429	10620.285714	7799.1428571	5243	4295.2857143	3627.7142857	2162.7142857	1774.8571429	1349.8571429	1349.8571429	1349.8571429	1349.8571429	1349.8571429	279855.43143	233580.37571	174719.17429	122258.48714	84385.547143	59421.335714	38433.021429	24937.725714	16636.468571	12228.772857	9565.2771429	8591.4842857	7501.9257143
915	126717.14286	99528.714286	39918.714286	65210.088571	451.51	30.2	1	1	0	0	1	0	0	0	1	2	208218.42857	186551.71429	158609.14286	133287.71429	113491.71429	94492.285714	77289.428571	63292.571429	52409.142857	43218	32667	25795	20633.714286	16519.714286	13779.142857	11602.714286	9330.7142857	5456.2857143	3401.5714286	1749.4285714	436869.02	401071.55	351591.91714	291371.13286	233041.12143	175439.09857	127139.58	93867.968571	64825.335714	48651.26	32033.057143	23712.335714	17832.12
790.85714286	71537.142857	41652.142857	4754.1428571	24689.235714	60	3	1	1	0	0	0	0	0	0	0	2	160743.85714	134248.28571	104688.42857	79457.142857	55815.571429	37676	23348.571429	15980.142857	9409.1428571	5030.8571429	3280.7142857	2011	1668.1428571	524	524	524	524	524	0	0	492402.90714	457101.31571	392453.42714	318548.43143	229798.02143	147845.66857	83962.901429	49074.132857	24304.391429	12050.285714	4878.9771429	2896.4857143	1857.0657143
921.28571429	105420.14286	80335.285714	54660.857143	85453.614286	300	20	1	1	0	1	1	0	0	0	1	3	188891.42857	165052.42857	135888.85714	111973.71429	91054.571429	76528.857143	68233.714286	61503.714286	58040.428571	54932.714286	51242.571429	47746.714286	40538.285714	30898.857143	21767.714286	12308.714286	5029.5714286	2586.5714286	532	0	504426.75143	467328.41571	399268.03429	319291.47	250833.34	183410.05286	139614.77571	107322.04714	85068.174286	69085.63	51045.725714	30473.934286	12689.39
850.42857143	249732.42857	207725.28571	118311.57143	213317.93	427.06	49.94	1	1	1	1	1	1	1	1	1	3	337902.42857	319751.14286	291282.42857	259591.28571	227579.85714	201017.57143	176744	153880.85714	134934.28571	121609.42857	106986.28571	97900	86725.857143	73318	62851.285714	53057	42608.142857	37255.714286	30083.142857	21444.857143	662790.86286	633475.02857	586901.91143	527845.94143	450022.28	372931.13857	308464.12857	258413.71	212932.57429	172730.78857	145724.68857	124047.26714	98273.685714
749.83333333	125864.5	85909.166667	35180	54129.921667	150	7.5	1	1	0	0	1	1	0	0	1	3	226553.5	209378.66667	178083.83333	137523.33333	102197	79113.166667	62815.166667	52571	44425.333333	37754.5	27412.666667	14630.166667	7890.8333333	4890.1666667	4425.8333333	2921.6666667	2921.6666667	1224	621.5	0	481746.45667	459559.63	419005.72	351398.21667	272500.36833	186819.72667	122752.10833	80958.106667	52782.318333	25434.965	10971.491667	9270.505	7444.0433333
904.42857143	144996.85714	120918.85714	82937.571429	153115.44429	267.06	26.27	1	1	1	1	1	1	1	1	1	2	215943.28571	197662	176015.28571	150753.85714	131155.28571	118172.28571	105694.57143	99919.285714	93573.857143	85408.571429	78894.428571	72349	65518.428571	56621.285714	46994.571429	35814	25779.285714	15654.285714	12597.857143	8825.4285714	522200.60429	497180.68429	464799.00714	417156.44857	358112.11143	297924.15857	234581.22429	190111.81286	152345.23143	132457.44714	115306.14714	97565.797143	69266.785714
865.57142857	47107	32176.571429	3362.5714286	20158.39	193.03	19.95	1	1	0	0	0	0	0	0	1	2	105777.14286	86604.571429	69230.285714	51682	39371.714286	30347.285714	21384.714286	13448.714286	7700.5714286	3908.2857143	3081	1842.5714286	803.28571429	431.57142857	431.57142857	0	0	0	0	0	280596.42286	243994.48143	197722.33429	151796.43714	115088.86286	81009.785714	55386.791429	33264.555714	19773.191429	10879.248571	3775.1271429	2798.5228571	638.28571429
888.28571429	13092.285714	7198	3200.5714286	7183.3114286	577.06	31.94	0	0	0	0	0	0	0	0	1	3	48165.714286	32865	22559.142857	14435.714286	9249.2857143	6587.1428571	5076.7142857	3916.2857143	3459.2857143	3200.5714286	1472	849.85714286	849.85714286	849.85714286	849.85714286	0	0	0	0	0	243443.88	208659.01143	159152.96	101271.03143	54929.672857	30625.934286	15529.11	10102.97	7183.3114286	6794.7485714	4526.1442857	3540.6071429	2986.3385714
946	59708.571429	35076.571429	4526.8571429	33362.987143	63.53	7.47	1	1	0	0	0	0	0	0	0	2	157558.28571	130429.85714	96540.857143	66773.857143	46281.714286	31873.857143	21828.571429	12703.857143	9525	6176.8571429	3675.1428571	2103.8571429	1428.7142857	1052.8571429	1052.8571429	1052.8571429	593.57142857	593.57142857	593.57142857	593.57142857	469527.33	426960.84857	369491.72857	299287.78714	227558.18571	162736.65714	110594.68857	69237.254286	32208.038571	19225.001429	12554.93	6611.4614286	3944.0742857
984.14285714	84558.428571	54366.571429	7039.1428571	9490.88	181.51	15.2	1	1	0	0	0	0	0	0	1	3	170622.14286	147218.85714	119458.14286	93647.142857	68135	46727.428571	29017.142857	18988.714286	11712.142857	7864.7142857	4750.8571429	2888.2857143	1201.5714286	826.42857143	419.42857143	0	0	0	0	0	331776.91857	289943.14714	231112.98286	170978.20429	111946.13	62833.301429	32854.45	16295.927143	8720.8114286	4648.1942857	3745.13	1804.04	1288.1542857
916.28571429	81874.857143	64806.571429	23275.857143	40878.954286	483.53	47.47	1	1	0	0	1	0	0	0	1	2	145354.28571	124498.28571	105607.42857	86651.142857	72661.571429	61910.571429	49339.428571	40185.857143	32153.142857	26027	18926.285714	13918.714286	9859.5714286	5092.8571429	2702.1428571	999.57142857	999.57142857	526.28571429	0	0	403329.61429	363963.48429	310931.81	242660.99857	182591.68143	128616.31857	91409.79	63236.012857	40494.032857	27228.265714	14249.94	5051.2771429	2424.8642857
967.71428571	133733.14286	89460.285714	20023	62594.225714	99.5	8.97	1	1	0	0	1	0	0	0	1	3	232200.71429	207026.85714	176229.71429	144389.14286	109848.28571	83192.142857	62441.142857	42776.142857	29372.571429	21952.285714	15710.571429	10083.285714	5899.1428571	3315.2857143	1293.7142857	443.85714286	0	0	0	0	560795.07714	528613.79286	481697.39714	411006.90714	332172.37	244600.56857	165603.86571	107449.37	62594.225714	39389.541429	24155.138571	18768.541429	12429.291429
938.5	18599.166667	10308	1303.3333333	5838.5166667	39.5	1.97	0	0	0	0	0	0	0	0	0	3	65019.333333	47098.5	31197	20548.666667	13664.833333	8702.1666667	6322.8333333	4913.1666667	2520	1303.3333333	1303.3333333	1303.3333333	907.5	485.83333333	485.83333333	0	0	0	0	0	188536.11833	163116.10333	124864.65	84860.241667	56665.183333	33671.928333	18766.723333	10108.491667	5389.125	3018.6416667	2007.7216667	1424.1133333	780.16
908.85714286	150287.85714	146102.14286	136314.57143	167284.04571	600	35	1	1	1	1	1	1	1	1	1	3	191754	172758.71429	160189.57143	151970.14286	148189.28571	145642.28571	143085.28571	141138.42857	138915.85714	136863.57143	134883.71429	133299.28571	129531.28571	126937.28571	125350.57143	123632.28571	121323.42857	119378.14286	114759.57143	107702.71429	372463.57286	340697.79857	300332.16571	259005.80714	225147.00429	199880.56571	184772.56714	173805.00286	167284.04571	161186.45	154014.19	148578.36714	145358.52857
961.66666667	174554	124921.33333	32245	164657.295	101.51	11.2	1	1	0	1	1	0	0	0	1	3	288329.66667	259546.66667	225947.83333	185638	150695.5	115996	85232.666667	61587.166667	46516.166667	34813.833333	22456.5	18112.166667	13323	8159.8333333	4921.5	2967	2444.1666667	1868.1666667	1254.6666667	0	729405.69833	680809.105	620215.675	557271.75167	473672.56333	395008.03667	310107.69167	224097.1	163759.13167	104490.59667	68372.548333	46704.488333	29932.561667
850.28571429	115303.57143	77129.142857	7348	148723.74429	409.5	38.27	1	1	0	1	1	0	0	0	1	2	196649	179470	153826.42857	123715.71429	95144.142857	70727.857143	49631.285714	29307	17651.285714	8996.7142857	4497.8571429	2597.4285714	2263.7142857	783	0	0	0	0	0	0	515991.72143	492477.56286	459868.28714	418300.36857	359053.23286	301801.06143	241117.19143	193532.14286	147184.75	106697.89	72125.834286	52030.768571	43504.292857
891.71428571	132765.57143	109302.57143	60616.857143	82553.394286	189.5	12.63	1	1	0	1	1	0	0	0	1	3	200670	178029.42857	156702.57143	137782.14286	120620	105038	89389.571429	76658	69367.571429	61719.285714	57728.142857	54273.857143	50469.428571	48227.571429	43407.857143	34822.714286	24797.285714	18491.714286	8676.8571429	1690.1428571	354920.52429	315931.34714	269811.56857	224887.48143	179503.09	146233.36571	121266.48714	99512.902857	82553.394286	71564.338571	63114.818571	49838.18	35459.122857
926.42857143	279015.71429	221198.71429	81431.142857	342678.41429	172.53	15.69	1	1	1	1	1	1	0	1	1	1	380112	359577.57143	328570.85714	290777.28571	251207.85714	210049.28571	172821.14286	140019.71429	111238	87215	67525	48820.857143	35788.142857	25404.857143	15511.714286	9950.2857143	6757.2857143	4824.4285714	2258	1180.8571429	860935.44714	825065.59714	782059.05571	718536.22571	648997.43571	576296.24714	500307.18429	418215.58714	341137.16857	280335.57857	228570.79571	184929.53286	147607.61571
931.57142857	188153.14286	148098.71429	44782.285714	234446.12286	363.53	38.47	1	1	0	1	1	1	0	0	1	2	270409.28571	248150.28571	222406.57143	196680.14286	168075.85714	138939.28571	114022.42857	92637.714286	69141.857143	48357.571429	35822.714286	25834.142857	11128.714286	5958.1428571	2763.8571429	1910	1910	1910	1910	1910	675839.07286	641436.95286	597885.72857	539736.38857	481403.63857	417415.11286	351252.12857	287417.14571	233675.88429	172981.96143	117777.41	74889.408571	42809.081429
802.85714286	180322.42857	134687.57143	28666.571429	103907.16429	41.01	4.81	1	1	0	1	1	1	0	0	0	2	279851.14286	260231.71429	228784.71429	190953.14286	157138.57143	127042.71429	99203.142857	72413.285714	46234.857143	31132	21746.285714	12317.285714	9303.5714286	7463.5714286	5876.8571429	5035.1428571	3659.2857143	2690.5714286	2188.2857143	0	631525.05286	603234.73	565236.59	508106.21286	432022.48857	331074.21714	247129.52286	166125.82	102367.59143	51227.391429	22623.595714	13293.188571	9508.9542857
812.85714286	54453.571429	28988.142857	3184	25107.172857	10	0.83	1	0	0	0	0	0	0	0	0	3	128810.14286	109803.28571	87274.142857	60987.857143	38825	26078.571429	14279	8981	6746.2857143	3184	3184	2878	2217	1845.7142857	1845.7142857	998.42857143	998.42857143	527	0	0	305865.98	274593.84571	237867.69429	194861.56429	146688.25143	100719.57143	60182.891429	36709.382857	24722.38	15434.554286	9639.75	5670.6157143	4088.3528571
886	50890.714286	36442.571429	9190.1428571	15068.331429	10	1.17	1	1	0	0	0	0	0	0	0	3	123243.42857	97087.714286	72628.285714	55374.285714	42261.428571	32781.285714	23407.714286	17851.571429	13100.428571	10013.428571	5738.5714286	4492.7142857	3110.1428571	2369.5714286	1976.5714286	1131.7142857	1131.7142857	635.71428571	635.71428571	635.71428571	358839.64429	308971.98286	246217.36857	179655.40286	119911.67	76424.07	49907.505714	29246.894286	15068.331429	7332.6485714	3271.7971429	1807.8671429	1263.1042857
927.71428571	118223.71429	71889.714286	6033.1428571	29552.394286	431.51	49.7	1	1	0	0	1	0	0	0	1	2	219759.14286	198379.14286	167177.57143	129206.28571	96039.571429	62550.714286	39834.571429	23158.428571	11994.285714	7130.2857143	4004	2434.2857143	758.42857143	395	0	0	0	0	0	0	468216.61	436330.96	384312.53714	310357.34429	232948.85143	166601.85857	101855.88714	53360.177143	29552.394286	11787.527143	5009.5985714	3552.21	2516.8414286
967	61514.166667	39879	4691	17558.628333	466.56	48.92	1	1	0	0	0	0	0	0	1	3	141378.83333	115211.33333	90789.5	68073.666667	49154	34191.5	23477	13896.833333	8270.8333333	5333	4028.5	783.33333333	0	0	0	0	0	0	0	0	426306.57	382634.54667	324025.77667	245073.58333	171306.665	109809.04833	66829.566667	34829.581667	17109.366667	10491.893333	3684.06	2523.125	696.77
910.85714286	140080.28571	113498.28571	53802.714286	121939.73714	307.06	23.44	1	1	1	1	1	1	0	1	1	2	202819.42857	186032.71429	166376.71429	145306.28571	126558.71429	108766.71429	95706.285714	79335.571429	68894.857143	57650.714286	43971.428571	29826.142857	22274.571429	12960.428571	8573.5714286	6024.8571429	5568.7142857	4100.1428571	3091.5714286	2010.7142857	461546.52571	438090.52143	400097.75	350980.14286	297691.66	238130.59286	187235.50571	151211.05	121554.30571	98367.834286	72302.304286	51670.802857	28169.214286
984.28571429	40203.571429	23409.142857	7687.5714286	16409.114286	39.5	2.63	1	0	0	0	0	0	0	0	0	2	116744.71429	96115.857143	72022.285714	46632.428571	29733.285714	20512.571429	15225.428571	11284.285714	9011.5714286	7961.4285714	7109.4285714	4300.7142857	2939.7142857	2569.1428571	1376.5714286	936.57142857	487.85714286	0	0	0	276289.34714	247420.15857	203426.12143	148130.70714	97206.027143	56229.734286	35479.76	23007.417143	16409.114286	11502.554286	6972.6942857	4489.8114286	3957.9342857
957.5	97403	67430	19230.166667	74160.236667	101.01	9.83	1	1	0	0	0	0	0	0	1	2	166415.33333	149622.83333	128751.66667	105076.5	80853.333333	62269.666667	49447	36047.666667	26203.333333	20837	15898.5	11852.5	7411.6666667	6525.6666667	5136.8333333	3643.3333333	2042.3333333	1462.3333333	1462.3333333	845.5	323823.28833	299027.89833	263466.88833	218527.31833	183083.545	152883.20667	121122.635	96514.681667	73711.25	57041.695	45484.86	30530.386667	23069.433333
945.42857143	189247.71429	147050.28571	70365.142857	174794.83571	189.5	12.96	1	1	1	1	1	1	1	1	1	3	286023	262027.57143	233617	199342.28571	166469.14286	139134.42857	118483.71429	102147.71429	89866	74493.285714	61688.571429	45329.285714	32979.714286	17797.142857	10251.714286	6402.1428571	4598.8571429	4120	2579.7142857	2579.7142857	605477.87286	567794.20286	527072.29857	475628.66571	405789.91429	334853.45	268659.89	210795.19714	173640.61286	136168.60143	99683.488571	61830.07	43840.554286
890.57142857	116124.57143	89834	32903.142857	120487.04714	322.53	31.21	1	1	0	1	1	0	0	0	1	2	179631.28571	162020.28571	142250.28571	121764.42857	103195.57143	84468.142857	71323.857143	58633.285714	46048.285714	35934.571429	22553	11871.285714	6132.2857143	4287.2857143	2281.1428571	2281.1428571	2281.1428571	1788.8571429	1788.8571429	1245.1428571	461313.49429	435345.85	399005.68714	353953.39286	302022.76286	250571.52	204905.82286	156241.96143	119718.30286	86054.027143	53770.625714	38217.29	30785.46
874	149324	132878	103467.85714	131271.35857	361.51	24.2	1	1	1	1	1	1	1	1	1	2	219562	198877.14286	175336.85714	155782.85714	138740.42857	130424.71429	123132.85714	114546.57143	109684.57143	104569.28571	100883.71429	99650.857143	98622.142857	97875.571429	95092.428571	91660.857143	84832.285714	70781.571429	55890.285714	40125	509701.87857	472788.20571	422132.78	358704.75714	290167.27143	225584.80571	184843.73286	150018.46	130886.95286	122362.93429	115099.29429	110119.03	95628.421429
895.42857143	91795.428571	64506.428571	29015.714286	264831.18857	243.53	22.47	1	1	0	1	1	1	0	1	1	3	179665.85714	149971.71429	120399.85714	97437.285714	77710.285714	60692.285714	50062	43500.285714	39195.285714	30658.857143	25841.428571	18901.142857	13070.571429	10479.142857	5617	898	0	0	0	0	801142.34143	768291.81286	708203.95143	623015.92857	530592.27571	443101.35	368916.43	309053.88286	262522.07286	220557.53429	184555.67143	141970.65571	94320.141429
800.71428571	54089.428571	29597.428571	3062.7142857	20386.295714	0	0	1	1	0	0	0	0	0	0	0	2	128322	107765.71429	84344.857143	60869.428571	42445.714286	25636.571429	15903.857143	9953.8571429	7497.8571429	3893.2857143	2207.2857143	1890.1428571	1209.5714286	472.42857143	472.42857143	472.42857143	472.42857143	0	0	0	339732.04143	306092.86714	261165.12143	205943.65286	148158.91429	103523.25429	63546.951429	34504.381429	20000.867143	9009.0885714	7241.0042857	6767.59	5695.4614286
838	65917.5	49696.333333	19259	62058.743333	90	6	1	1	0	0	1	0	0	0	0	3	125647.33333	108130	86973.166667	69064.333333	57411.166667	46497	38717.833333	33099.666667	27479.333333	20867.5	14547.833333	10470.833333	6050.1666667	3857	1032.5	529.66666667	0	0	0	0	327135.91667	306390.74833	279820.95667	245129.53333	197914.69833	151052.30333	112368.95833	79804.89	61610.05	42016.011667	30981.525	17302.806667	10500.466667
915.14285714	412629.14286	365325	255341.14286	348875.79714	321.51	21.87	1	1	1	1	1	1	1	1	1	2	505313	483892.14286	454486.28571	422296.42857	387244.14286	355850.85714	327126.14286	304417	280725.85714	260585	243747.14286	229075.28571	220826	209715	200572.28571	191119.42857	183793	174101.14286	162309	152016.57143	903587.47429	854576.86714	792959.38429	723288.44714	636517.42714	554482.14286	477336.01714	409397.68	348490.21857	304215.95143	268779.76	238233.44571	211470.93286
957	256607.57143	219773.42857	164017.28571	244029.09	387.06	42.11	1	1	1	1	1	1	1	1	1	2	367291.71429	337219.71429	300506	266215.85714	239428	213931.28571	199680.71429	187595.14286	174602.14286	165391.42857	156506.14286	147812.57143	136806.85714	127910.14286	112662.28571	99730.428571	87361.857143	66907.142857	49445.428571	29880.428571	713327.56571	671639.80571	606312.78143	528401.64286	449726.67286	384506.80714	329884.78857	277376.34714	242872.98143	215638.06286	192736.07714	167167.96714	136567.32143
812.16666667	177902.66667	144936.33333	57438	138429.29833	56.56	4.92	1	1	0	1	1	0	0	0	0	1	258279.33333	238666.66667	213561.5	188386.33333	161973.16667	139225	115761.5	97713.833333	79256.333333	60964	47997.5	39233.666667	32022	23798	21013.5	17013.666667	15396.666667	14828.5	14225.666667	14225.666667	542080.18	512518.79333	470444.605	421197.23	355871.59667	301263.97167	236346.24667	184195.65667	138429.29833	106642.58	82734.81	72281.233333	58428.826667
888.71428571	87519.428571	73746.714286	42572.571429	56636.292857	601.51	40.2	1	1	0	0	1	0	0	0	1	2	158968.71429	135666.42857	110209.85714	92533.285714	80839.285714	71912	64053	55616.428571	48536	43119.714286	38482.142857	33141	30054.714286	24860.571429	21672.714286	18224.142857	10489	4225.7142857	1676.8571429	1143.8571429	435352.91429	411045.02286	369160.88857	304775.68286	228600.45857	166000.34	113936.47	82673.29	55866.887143	40811.408571	31772.958571	25349.561429	13010.38
932.71428571	120571.57143	87563.285714	27968.714286	174799.56429	79	5.27	1	1	0	1	1	0	0	0	0	3	199332.14286	179648	154207	128351	102089.28571	81427.571429	61144.428571	49247.714286	38053.428571	29070.571429	24192.571429	20752.571429	18011.285714	16178.857143	14990.428571	14143.285714	13221.571429	13221.571429	12718.428571	9971.7142857	625816.20714	596046.79	558653.92	500069.23571	439998.16	367824.54286	295124.52571	233027.77857	171335.00143	122984.09571	75284.661429	45365.564286	35836.6
858.85714286	23133.571429	14940.571429	7291.4285714	20402.988571	79	9.22	0	0	0	0	0	0	0	0	1	3	82337.428571	55623.857143	36814.714286	25946.857143	17816	13707	11119.142857	10118.285714	8074	7567.7142857	6698.1428571	5426.7142857	4055.4285714	2932.7142857	2932.7142857	2093.2857143	1638.7142857	1638.7142857	618.57142857	618.57142857	357826.20143	308444.83714	236283.80143	165897.90429	101731.59714	58897.73	36102.627143	24014.891429	20018.264286	17609.807143	15431.144286	12480.455714	10877.97
818.57142857	100987.14286	69331.857143	17529.285714	114122.00857	13.53	1.64	1	1	0	1	1	1	0	0	0	3	162927.42857	152200.28571	132963.85714	107830	84439.714286	64274.857143	48005.714286	36441.571429	27603	19721	12603.857143	6040.1428571	3640.4285714	2885.4285714	913.57142857	497.28571429	497.28571429	0	0	0	422544.42429	409452.86143	388321.22	359609.7	326865.89143	280699.33	227408.17714	169669.87857	109887.33	62794.49	30785.202857	14121.244286	6710.7414286
988.28571429	111426.85714	71439.428571	19585.428571	68402.948571	21.51	1.87	1	1	0	0	0	0	0	0	0	3	203825.28571	181837.42857	152522.28571	121123	90386.571429	65366	47401	36421.714286	27065.571429	20679.714286	16134.142857	12058.142857	8999.1428571	6367.4285714	3986.1428571	3547	3547	1130.1428571	1130.1428571	1130.1428571	489296.04143	456786.84857	406889.00714	339907.63	265988.88714	201743.17	147446.15857	99161.18	67248.94	46577.034286	29931.442857	18686.268571	11839.384286
938	44902.857143	27149.857143	3129.7142857	34164.264286	163.53	18.47	1	0	0	0	0	0	0	0	1	2	127996.14286	104704	74787.857143	50224.142857	34195.857143	23786	15526.857143	9804.2857143	5987.8571429	3677.8571429	3129.7142857	2506.5714286	1139.2857143	412.28571429	0	0	0	0	0	0	354790.54143	320878.94429	275445.69143	216757.47286	168897.23857	121393.06286	81951.737143	53057.138571	33779.137143	19284.725714	10780.82	6792.61	4656.4071429
915.57142857	191153	166684.57143	122874.85714	195377.99714	487.06	52.94	1	1	1	1	1	1	1	1	1	3	264733.71429	243705.57143	219989.42857	198122.42857	177455.28571	163178.71429	150536.42857	141015.57143	133538.28571	127256.85714	114171.42857	96244.571429	78200.857143	62320.857143	36755.571429	6903.2857143	971.14285714	0	0	0	569264.10143	542071.33429	490697.54571	436701.96286	368638.54	307674.40857	254130.76143	219755.99571	194609.23429	167678.44429	122492.49571	59684.467143	33254.375714
845.14285714	33686	25300.285714	864.14285714	1324.9657143	153.53	17.97	1	0	0	0	0	0	0	0	1	3	87520	69569.571429	50066	36284.285714	29409.428571	23319.142857	17468.285714	11966	3657.8571429	1142.1428571	0	0	0	0	0	0	0	0	0	0	199604.98571	166112.85429	114793.15	73534.155714	51067.532857	39346.987143	17725.908571	3777.7171429	1324.9657143	927.57428571	478.41714286	0	0
941	31473	15041	903.85714286	10423.864286	526.56	51.34	1	0	0	0	0	0	0	0	1	2	102310.42857	75765.857143	51944.428571	35095.428571	22009.285714	11534.142857	8341.2857143	5776.7142857	1922	903.85714286	616.14285714	0	0	0	0	0	0	0	0	0	365378.47286	315127.29714	253737.42143	189296.29429	128722.78714	82019.714286	50059.315714	23804.394286	9654.1985714	3217.7271429	1447.0014286	0	0
783.6	173826	133554.6	31197.6	143479.576	153.53	17.97	1	1	0	1	1	1	0	0	1	2	270503.8	248043.4	215441.6	182974.4	153348.2	125816.4	97740.2	71135.6	50837.8	34668	23917.8	18181.4	14347.8	11775.2	10693	8860.4	8206.4	7533.2	7533.2	5996	647951.902	617397.744	558364.57	480442.226	393904.684	317322.426	248558.002	193095.112	141861.436	91835.446	62297.348	39516.542	30644.632
740.6	42764.8	26702.4	4056.4	27085.688	90	9	1	0	0	0	0	0	0	0	1	3	124057.2	100648.6	71994.6	48156.2	33209.2	23047	14566	10020.6	7354.4	5222.2	2856	1503.6	546.6	546.6	0	0	0	0	0	0	465469.654	423559.344	378435.79	313400.466	242726.92	163824.22	94744.744	46963.174	27085.688	16911.748	6353.178	4278.724	2005.142
1023.2857143	140365	104561.14286	30011	89787.504286	353.03	31.11	1	1	0	1	1	1	0	0	1	3	226546.42857	205903	178486.57143	149446.28571	123384.85714	95834	71649	52823.428571	41428.571429	32215.428571	23924.428571	19292.571429	15515.714286	11414.571429	9818.1428571	7231.4285714	4942.2857143	4454.1428571	1871	1871	541444.2	513673.15429	465680.30286	409005.85571	335191.56286	261187.89	193782.03857	129429.71857	87862.38	49999.24	29428.172857	16672.65	11843.77
978	269270.42857	221093.71429	127287.28571	291473.97	442.1	51.11	1	1	1	1	1	1	1	1	1	3	384583.14286	360245.85714	322535.42857	280406.28571	245294.57143	210398.14286	180003	157658.71429	140599.42857	130317.28571	120662.28571	114711.28571	108245.57143	101929	96299.714286	85052.285714	77291.142857	70989.142857	65831.571429	62557.857143	932079.01714	902818.47857	854251.05429	787655.12143	701078.02857	594147.58143	481684.34286	375920.06714	289549.29	221468.17429	177402.00857	145519.48286	117549.60286
894.57142857	82114.285714	53358.714286	5657.1428571	14293.277143	10	1.17	1	1	0	0	0	0	0	0	0	3	164427.14286	143496	116505.57143	88370.571429	66100.142857	48905.142857	31003.285714	19720	12605	6482.2857143	3061.1428571	2429.2857143	1764	1379.1428571	988.57142857	988.57142857	988.57142857	511.85714286	0	0	384160.42286	355858.00429	308036.17286	247560.44429	171295.91143	110484.37429	67217.981429	30950.352857	14293.277143	7042.9985714	3504.0214286	2531.29	2531.29
954	164730.71429	149432.71429	113366	153378.6	256.06	24.62	1	1	1	1	1	1	0	0	1	2	231369.71429	208318.71429	186506.57143	168994.28571	156072.42857	145774	137834.57143	126740.42857	120586	113917	108152.71429	99116.857143	89563.714286	81785.142857	77811.857143	69210.285714	64172.857143	56398.714286	42067.714286	30150.571429	501543.13857	462831.70286	404908.60286	347021.06857	292032.34143	237889.50429	203189.98714	170337.22429	152607.62857	126668.52143	107781.86	97018.702857	92199.095714
914.85714286	246918.42857	199271.14286	114470.42857	290276.44714	553.03	47.6	1	1	1	1	1	1	1	1	1	1	335407.28571	319957.42857	293573.85714	256807.28571	221923.14286	189799.42857	165070.42857	141924.57143	127739.57143	117222.42857	106946.14286	100104.14286	94633	89085	84690.857143	74416.142857	64380.142857	58517	51828.714286	38776.857143	699038.24143	674559.59286	640931.37429	594448.47	536856.15857	462856.98571	399416.07429	338057.26571	289122.28571	247008.99429	213913.52857	186845.24714	165490.56286
881.71428571	99793.857143	67439.571429	12960.571429	94191.192857	91.51	10.7	1	1	0	1	1	0	0	0	1	3	178271.71429	157563	132772.14286	107702.28571	84377.428571	61044	43640.714286	32599.285714	21740.428571	13786	9479.4285714	6300	2885.1428571	2143.1428571	1354.2857143	511.85714286	511.85714286	511.85714286	0	0	518665.96429	486506.31571	442096.60143	392514.32429	333255.39	268865.07857	199837.13714	137409.13	91110.145714	53721.635714	26460.57	15614.91	8680.8414286
901	130036	100429.57143	23724.285714	48207.024286	41.01	4.81	1	1	0	0	0	0	0	0	0	3	181604.71429	167189.57143	151308.57143	135433.42857	114943.71429	94621.428571	73944.428571	56330	42141.142857	25655	18526.714286	12482.428571	8682.1428571	5756.8571429	4190.2857143	3758	2397.5714286	1916.1428571	1393.4285714	844	312949.36429	287909.54143	255012.88857	219766.25286	178786.66571	139439.72286	105706.14857	73902.197143	48207.024286	28448.878571	19974.647143	13117.838571	7849.7185714
811	17819.166667	10518.5	2844.8333333	10599.781667	149	14.74	0	0	0	0	0	0	0	0	1	3	52179.5	41014.5	29149.333333	20262	13187.166667	9817.3333333	7679.5	5344.5	3773.6666667	3165.8333333	1492.6666667	1142.5	1142.5	1142.5	1142.5	634.33333333	634.33333333	634.33333333	634.33333333	0	150742.975	132798.44333	111018.34167	87358.79	67288.94	44411.363333	25742.35	15250.056667	10599.781667	6816.2566667	5257.6583333	4126.1633333	1606.49
857	183453.4	132691.2	37385.6	335878.686	90.51	9.92	1	1	0	1	1	1	0	1	1	2	281233.8	261840	232372.2	194031.8	155116.8	122002.2	91195.4	72281.2	53246.4	40079.8	29209.6	21316.2	16154	9424.2	5536.6	3728.2	3102.2	2427.6	2427.6	1681.2	836604.526	817458.236	791348.064	745562.754	691692.768	622816.306	528363.65	422583.626	329411.548	237488.704	158987.21	113667.426	73287.79
903.16666667	120495.66667	80473.833333	16735.333333	53009.783333	17.06	1.44	1	1	0	0	0	0	0	0	0	2	218196.33333	191782.83333	158789.5	129736.5	98924	73864	57713.833333	40528.5	28840.833333	18012.166667	14059.5	9329.1666667	6529.5	4375.3333333	2528.8333333	533.33333333	0	0	0	0	557528.34667	507317.86167	431541.405	348133.29	261612.085	186792.19833	135382.15	92790.82	52560.191667	33670.578333	21566.585	10675.175	4511.565
905.57142857	69236.428571	50791.142857	17911.142857	38895.497143	23.53	2.14	1	1	0	0	0	0	0	0	0	1	131634.57143	113071	93431.857143	75358.285714	58871.571429	47604	36081.857143	28571.857143	23047	18184.714286	14733.857143	13155.857143	10761.857143	7405.8571429	5410.1428571	4554	4097	2144.8571429	1624.1428571	0	377332.34571	347307.95571	307114.80286	249422.99143	193512.77571	132666.71429	89955.204286	57653.974286	38510.792857	22228.471429	13240.37	9338.6942857	6088.0928571
923.85714286	72656.285714	40321.285714	6442.8571429	49941.02	3.53	0.47	1	1	0	0	0	0	0	0	0	2	177824	153292.42857	115846.42857	81605.571429	54034.428571	35282.428571	23867.714286	16696.714286	11638	7547.7142857	4998.5714286	3455.1428571	2427.5714286	1702.7142857	919.71428571	919.71428571	0	0	0	0	505262.79	476899.09571	434244.16429	368076.86857	292507.22429	213265.26714	141052.43143	87740.824286	49171.164286	28491.902857	18608.25	10778.96	3270.5542857
857.14285714	135265.14286	99043.285714	26109.857143	53827.837143	199.5	15.77	1	1	0	0	1	1	0	0	1	2	201723.85714	187941.14286	167410.42857	142336.14286	115446.42857	92181.571429	73073.142857	55415.857143	40874.142857	28579.857143	19723.142857	13139.142857	9034.8571429	6069.8571429	4074.5714286	2373.1428571	1479.4285714	514	0	0	392381.33857	374634.07429	346845.78714	306075.21571	250160.25429	186080.55143	126535.80143	83054.35	52672.27	31992.702857	15384.24	9043.1514286	3698.2714286
920.71428571	225917	186442.28571	76910	271787.51571	427.06	21.94	1	1	1	1	1	1	0	1	1	3	324372	299763.57143	268385.14286	235884.57143	205075.85714	177292.85714	149785.85714	123493.42857	103153.71429	80744.714286	64853	50789	33976.571429	19557.714286	11588.142857	5141.5714286	1535.1428571	558.57142857	558.57142857	558.57142857	756324.00429	722910.20857	678850.2	622222.37714	557116.17714	485038.63	410611.66	345411.97143	269861.10571	213042.44429	164029.75143	124614.74	89302.792857
926.28571429	111829.71429	83248.714286	31490.428571	101252.30714	301.51	17.7	1	1	0	1	1	0	0	0	1	2	197093.57143	170636.71429	144360.71429	118397.42857	96584.857143	79283.571429	64928.285714	53131.571429	42412.714286	33136.714286	25689.285714	19384.857143	9786.1428571	6098.1428571	4100.8571429	2407.2857143	597	597	597	597	588519.93714	547328.41143	480677.28	401018.20286	315774.93571	235298.26571	172541.06143	131279.14143	99711.41	68999.545714	43009.358571	23374.06	14317.645714
904	192994.85714	157088.28571	69325.428571	141080.00714	301.51	20.2	1	1	0	1	1	1	0	0	1	2	268784.14286	252002.14286	229319.57143	201062.28571	175942.71429	147605.71429	120243.71429	99206.714286	82740.428571	70980.714286	63563.142857	56977	52215.142857	49255.714286	46864.714286	45585.714286	44213.142857	43740.142857	43740.142857	42654.571429	526199.75	497464.02429	459419.13429	412038.89286	358561.21429	301644.76571	239130.40143	179311.61429	139539.83143	103950.43714	84589.41	71314.748571	66071.638571
679	127888.42857	87307.285714	19272	59425.587143	421.51	28.2	1	1	0	0	1	1	0	0	1	2	232914.42857	206489.85714	173832	137948.85714	107063.42857	81196.571429	61991.714286	44472.571429	31409	21472.714286	13221.428571	7559.5714286	4826.2857143	4443	3647	1062.2857143	1062.2857143	574.42857143	574.42857143	574.42857143	555198.83714	512538.28429	450975.34571	375839.04	298142.19857	224527.96571	150474.02143	94454.032857	59040.864286	29885.308571	17899.72	9507.7871429	6307.6471429
1010.7142857	60638	38349.857143	6518.1428571	11034.967143	0	0	1	1	0	0	0	0	0	0	0	3	126692.42857	108324.71429	88741.571429	67786.142857	47666.571429	33615.285714	21888.857143	16088.285714	11159.857143	7067.1428571	5936.1428571	4711.5714286	3035.1428571	1921.1428571	1097.5714286	1097.5714286	645.71428571	645.71428571	645.71428571	645.71428571	231387.95857	198760.76571	155817.58857	112480.64857	71800.35	44467.825714	26897.168571	15748.83	10650.065714	6635.8142857	4858.0057143	3880.7671429	3880.7671429
914	75776.714286	49816.428571	15385	91068.427143	337.06	23.44	1	1	0	1	0	0	0	0	1	3	155037.57143	131723.42857	106682.71429	82400.857143	63311.142857	45694	33967.285714	27811.571429	20100.142857	16481.571429	13077.714286	10636.571429	9290.1428571	8553.4285714	5721.4285714	2320	972.71428571	0	0	0	441464.38571	406251.43429	366071.32286	317999.43714	268321.35857	218920.49	166385.29429	123058.35714	90299.315714	60268.151429	44560.161429	29332.368571	22342.492857
877.28571429	17843.714286	6857.8571429	1007.7142857	4829.3914286	0	0	0	0	0	0	0	0	0	0	0	3	108988.42857	77389.428571	47332.285714	23257.142857	11887.714286	5791.7142857	2379.7142857	1987.4285714	1534.8571429	1284.1428571	721.14285714	413.14285714	413.14285714	413.14285714	0	0	0	0	0	0	330799.35571	287189.17571	217234.52714	146706.78	81650.264286	41359.425714	19638.452857	8836.6542857	4829.3914286	3605.8957143	2278.6228571	2278.6228571	1228.6442857
923.42857143	45521.714286	24315.714286	7629.5714286	21274.31	390	26	1	0	0	0	0	0	0	0	1	2	124264.57143	101171.85714	73833.142857	50614.571429	33530.142857	21289.857143	14951.857143	11364.857143	10188.142857	8182	5034.4285714	3141.7142857	2119.2857143	1747.7142857	961.28571429	961.28571429	516.14285714	516.14285714	0	0	339690.21	305662.10714	257418.70286	198205.86571	142450.84143	94892.722857	61997.864286	36812.474286	21274.31	16084.874286	12513.598571	10062.555714	9545.6842857
908	77814.428571	51067.857143	11103.571429	53748.835714	390	30.5	1	1	0	0	0	0	0	0	1	3	180994.28571	149630.85714	114924.42857	85731.285714	63426.142857	45277.714286	29769.857143	21560.857143	16577.571429	11924.714286	9096.5714286	5909.2857143	4900	3798	1783.7142857	1783.7142857	1325.5714286	1325.5714286	1325.5714286	1325.5714286	542505.14	502030.79286	439075.72	359019.86571	270685.68429	198533.18143	138465.12857	85370.482857	53363.825714	36215.932857	25922.391429	15539.537143	9712.5528571
890.14285714	61664.571429	39053	24193.571429	45957.647143	10	0.5	1	0	0	0	0	0	0	0	0	3	157148.57143	129334.71429	95062.857143	65935.428571	48807	36603.857143	31025.285714	28050.142857	26012.142857	24466	22713.428571	21446.857143	20752.428571	19642.857143	17239.142857	15067.571429	12324.428571	9403.4285714	5782.2857143	4168.2857143	405980.72286	372107.73714	316063.98	246541.68429	178657.12143	119694.60429	80898.922857	58269.267143	45572.111429	37857.56	31966.54	28538.987143	25804.092857
954.71428571	141322	110994.28571	26472.714286	33343.66	82.1	6.11	1	1	0	0	1	0	0	0	0	3	204295.85714	190613.57143	169533.85714	148198.14286	125832.28571	102720	77650	56040	42536.142857	29208.142857	21862.285714	14034.857143	6846	2742.7142857	1951.1428571	1099.4285714	1099.4285714	624	624	624	346700.50286	327420.33143	293402.73143	244413.90429	192663.46286	135517.27286	94217.208571	56718.654286	32959.362857	20778.594286	11832.234286	7952.5171429	4750.33
884.71428571	27788.142857	19869.714286	10998.571429	19314.694286	493.03	31.92	0	0	0	0	0	0	0	0	1	3	80696.428571	60712.714286	42963	31542.428571	23437.142857	18187.714286	15425.571429	12448.285714	11766.285714	11272.714286	10424	9813.4285714	9813.4285714	9440.1428571	9029.7142857	8593.4285714	7696.1428571	7223	6695.5714286	6695.5714286	343374.36143	289583.35714	216265.49857	136755.81286	78165.975714	47924.155714	28800.147143	21456.96	19314.694286	17672.694286	14077.974286	12117.552857	11044.631429
942.57142857	62012.857143	24293.428571	302.85714286	13125.802857	1.51	0.2	1	0	0	0	0	0	0	0	0	2	154406.28571	137782.71429	107668.28571	70923.714286	40922.428571	19723.571429	7866.2857143	2701.1428571	1074.5714286	575.57142857	302.85714286	0	0	0	0	0	0	0	0	0	388002.20714	358552.30714	318954.38857	265850.69714	206864.65143	145566.93143	80843.274286	34358.912857	12741.347143	7863.3157143	4329.9685714	2417.2571429	1893.3985714
835.5	60073.666667	39268	6471	29771.368333	600	36.75	1	1	0	0	0	0	0	0	1	3	139366	111688.33333	85859.833333	65889.5	48607.5	35705.333333	25603.166667	19121.166667	11937.833333	7429.1666667	5444	4737	3155.6666667	1409.1666667	501.5	0	0	0	0	0	408260.62667	359798.82333	296375.965	230882.295	167705.81	106766.165	68206.1	45080.67	29771.368333	14783.62	11088.508333	8191.36	5670.745
969.42857143	18811.714286	11974.428571	2223.2857143	7380.7171429	101.01	9.18	0	0	0	0	0	0	0	0	1	3	53262.571429	37548.857143	27414.714286	20567.142857	15166.285714	10607	7388.7142857	5372.1428571	3535	2501.2857143	1355	1039.5714286	0	0	0	0	0	0	0	0	146277.16571	127874.75143	107053.36143	79304.568571	51538.832857	31977.485714	18116.725714	10552.707143	7380.7171429	7380.7171429	6072.6114286	3076.2228571	2001.4914286
849	6077	3481.8	1054.2	4539.534	1.51	0.2	0	0	0	0	0	0	0	0	0	3	40360	24532.6	13551.8	7399	4272.8	3055.6	2801.4	2539.2	2539.2	1443.2	1054.2	629	629	629	629	629	0	0	0	0	143429.788	115607.068	81131.064	45822.122	23407.506	12779.954	5886.968	5033.29	4539.534	4539.534	3925.424	1152.8	1152.8
846.28571429	81381.285714	58711.857143	11477.428571	26117.095714	300	22.5	1	1	0	0	0	0	0	0	1	2	136817.28571	120958	103788.85714	86690.857143	69075.285714	54583.428571	40678.428571	29768.714286	19231.714286	12583.857143	8005.2857143	4549.7142857	3529.2857143	1717.2857143	909.14285714	909.14285714	0	0	0	0	213196.01143	188246.02	163215.41	136245.41429	110415.08714	86210.822857	64479.21	37713.298571	25731.795714	15577.528571	11559.844286	8142.9714286	7055.8485714
929	172640.85714	133765.42857	42168.857143	103407.28857	517.06	54.44	1	1	0	1	1	1	0	0	1	1	264980.42857	240381.14286	211884	180643.85714	152440.71429	125941.42857	100594	79040.142857	61322.571429	46021	32968.571429	21703.285714	12763.857143	9783	5809.7142857	2844.2857143	982.85714286	504.42857143	0	0	691809.62	641638.58143	568534.93571	487859.93143	401879.19714	320213.13857	235049.00857	152838.27143	101481.29429	56502.204286	29841.671429	13177.701429	5727.3942857
912	22960.857143	17038.285714	6015.2857143	7009.9185714	213.53	21.97	0	0	0	0	0	0	0	0	1	3	72213.857143	51403.714286	34809.142857	25551.571429	19657.142857	16284.142857	13193	11996.857143	8815.5714286	6015.2857143	5144.5714286	5144.5714286	4106.7142857	404.14285714	0	0	0	0	0	0	277721.89714	235745.00429	180797.99429	126860.59286	83119.26	48813.694286	27621.772857	12397.702857	7009.9185714	448.85142857	0	0	0
856.57142857	29795	17724.714286	3815.7142857	26217.54	1.51	0.2	1	0	0	0	0	0	0	0	0	1	94202.857143	69133.714286	49891.285714	34272.428571	22844.285714	16343.857143	11105.142857	6524.1428571	5623.8571429	4364.7142857	2381	2381	2039.1428571	1320.4285714	1320.4285714	473	473	0	0	0	284105.32571	241094.86143	198270.51143	154672.05857	114646.78429	83362.768571	58015.147143	41356.954286	25063.744286	17054.211429	11225.357143	7746.1814286	5095.8
960.42857143	148514.85714	108601.57143	35292.285714	158881.95429	39.5	2.63	1	1	0	1	1	0	0	0	0	2	252410.85714	224499.85714	190996.57143	157391.85714	126839.42857	102346.57143	80117.714286	65974.857143	51103.714286	38320.571429	30985.714286	21890.142857	17446.285714	13363.857143	9367.5714286	4658.4285714	3736.5714286	3736.5714286	3736.5714286	3194.4285714	676108.41429	635003.79143	587407.94286	520445.75571	442920.97429	358076.32286	285478.20286	216901.22143	155802.70571	104042.99714	73378.338571	44415.091429	31617.602857
878.28571429	99631.857143	81508.571429	33586.428571	86994.981429	90	4.5	1	1	0	1	1	0	0	0	0	3	155644.14286	138605.42857	119686.42857	104135.42857	91528.571429	77075.285714	63380	53848.714286	43959.142857	35786.571429	26050.142857	17894.428571	14803.428571	11088.857143	9068.7142857	5239.2857143	3852.5714286	2880.8571429	2377.4285714	1286.7142857	283987.54857	259783.65714	233020.56714	206220.21571	174702.40143	148800.65	124671.37714	102501.89571	85456.25	67954.048571	37228.308571	17688.104286	7660.4142857
984.71428571	140914.71429	114481.42857	58554.857143	173652.67	150	15	1	1	1	1	1	1	0	1	1	3	220043.14286	196086	170979.71429	147352.28571	126492.57143	111878.57143	97498	83135.428571	72579	60203.714286	51941	40647.714286	32810.571429	24335.571429	17151.571429	14186.571429	10564.428571	4263.5714286	2211	1134.2857143	550952.03429	520277.69714	478939.05857	426068.87286	372932.91429	317873.28143	262979.71	213946.38857	172882.03714	138600.42714	109369.35429	86607.484286	61400.577143
882.42857143	57662.714286	45627.428571	23733.571429	37785.982857	160	10.67	1	1	0	0	0	0	0	0	1	3	104427	89868.285714	77367.714286	61509.285714	51293.285714	42698.857143	35308.714286	31366.142857	27061.714286	23733.571429	22597.857143	20333.714286	17293.571429	13221.285714	10417.428571	8262.2857143	7346.1428571	5410.5714286	4397	1697.2857143	212367.25857	192398.98857	167201.85571	141889.28714	114161.26714	90756.264286	66980.431429	50392.894286	37015.892857	30053.952857	21488.007143	14548.567143	8604.3085714
856.57142857	34960.571429	24017.142857	7781.7142857	14616.358571	187.06	12.94	1	0	0	0	0	0	0	0	1	3	83647.714286	61169	46644	37570.571429	27972.714286	22640.714286	18534.285714	14801.571429	11126.428571	8054.5714286	6352.1428571	4149.2857143	3465.8571429	2727.2857143	2322.1428571	1901.5714286	1457.4285714	0	0	0	198813.02	156919.90286	114633.97143	80197.497143	53975.09	35893.765714	27122.704286	19331.728571	14616.358571	9012.8585714	6819.5285714	4873.7214286	2710.6271429
887.14285714	145481	108318.71429	35401.142857	76403.048571	151.51	12.7	1	1	0	1	1	0	0	0	1	3	235479	210329.28571	184873.28571	154977.28571	125750	100976.85714	77659	60665	47232.714286	36773.142857	28149.571429	11675.857143	5909.2857143	4427.8571429	2842.7142857	1543.4285714	628.28571429	628.28571429	628.28571429	628.28571429	462756.05571	427185.73143	386578.46143	330930.07429	263962.46714	202012.76286	140490.22571	103870.54714	75632.834286	53752.415714	43408.081429	28107.132857	18989.824286
998	201235.71429	170664.42857	114565.71429	275217.80143	690	54.75	1	1	1	1	1	1	1	1	1	3	281933.14286	262104.14286	236412	208832.14286	184905.28571	164087.42857	146811.71429	133325	124712	116765	111666	106935.28571	103492.57143	100478.57143	98130.285714	95125.285714	91029.428571	85169.285714	78490	65978.571429	668389.37286	635815.80429	598197.41143	549294.43571	495870.68857	441457.82714	385163.27143	324114.39143	273677.47429	231214.22714	203004.10571	180790.61571	167012.08286
934.28571429	66032.571429	41012.857143	8136.5714286	30053.608571	281.01	26.81	1	1	0	0	0	0	0	0	1	2	140080.57143	120014.57143	95822.857143	71065.857143	52323.714286	36425.714286	26238.428571	18597.142857	15650.285714	9513.5714286	6414.4285714	4528.5714286	2817.8571429	2447	863.57142857	0	0	0	0	0	360666.47429	330525.85857	286629.82571	235334.19	184842.48143	136194.3	88661.615714	53279.448571	29668.044286	19889.295714	12692.304286	6813.4442857	3087.1628571
922.28571429	98365.857143	68254.142857	7234.1428571	13952.308571	10	0.75	1	1	0	0	1	0	0	0	0	2	183260.42857	157636.57143	130439.14286	106154.57143	82654.571429	61227.285714	44815.142857	27135	15703.285714	8612.2857143	5246	3059.7142857	2382.7142857	1288	901.71428571	478.57142857	478.57142857	0	0	0	340565.39286	294808.94429	231115.50286	164142.11429	118496.49286	77022.217143	42244.76	24374.938571	13952.308571	7922.9271429	4368.6714286	2879.2514286	2328.37
886.57142857	124534.14286	91648.571429	30072.857143	65123.722857	211.6	16.31	1	1	0	0	0	0	0	0	1	3	217168.42857	190601.14286	161660.85714	133296.57143	106406.57143	85690.142857	69454.142857	56038.857143	40865.857143	31453.571429	26630.285714	22329.857143	18589.857143	17151.142857	14744.142857	12183	11274.857143	11274.857143	11274.857143	10731.857143	522900.75714	476479.63429	408377.86571	334351.17571	263238.92	197800.79143	145580.42143	96995.602857	64353.401429	39899.872857	30936.284286	22499.837143	17730.572857
955.57142857	20444.428571	14860	2794.8571429	3415.7914286	120	8.5	0	0	0	0	0	0	0	0	0	2	59498.857143	40029.571429	29447	21888.714286	17320.714286	13946.142857	9714.7142857	7110.5714286	4838.5714286	2794.8571429	1617.8571429	379.57142857	379.57142857	0	0	0	0	0	0	0	202230.59143	147481.05143	99196.608571	62890.96	39189.282857	20290.484286	10016.568571	5570.4814286	3415.7914286	962.14857143	502.49428571	0	0
717.16666667	41447.166667	25666.333333	6982.8333333	25873.835	49.5	3.14	1	0	0	0	0	0	0	0	0	2	97210.166667	79255.833333	61135.833333	45583.333333	31753.166667	23341.333333	15593.333333	12099.5	9439.1666667	7627	4283.8333333	3560.5	1538.5	1538.5	1079.1666667	1079.1666667	0	0	0	0	255301.67333	229148.635	196454.64833	157826.07833	115505.36	84084.991667	51515.723333	39234.148333	25424.818333	14457.19	9217.2983333	5750.2133333	4502.46
862.14285714	116062.14286	88214.142857	40221.285714	101405.14571	291.01	20.33	1	1	0	1	1	0	0	0	1	2	198595.42857	175088	148358	123681.14286	102189.57143	82897.857143	68321.714286	55028.857143	47772.857143	40771.857143	37076.428571	32700	26812.714286	18650.428571	12690.571429	9705.4285714	6981.8571429	3108.4285714	532.85714286	0	525379.79143	494221.34429	446609.84857	383294.73571	309056.82714	240898.56429	181530.70429	134573.29143	99094.278571	79207.721429	65278.561429	48887.162857	26930.442857
918.71428571	16250.714286	10455.142857	2364.5714286	5690.8142857	310	20.5	0	0	0	0	0	0	0	0	1	3	59773.571429	40592.428571	25219.285714	17935.571429	12848.142857	9384.4285714	7143.8571429	5701.5714286	4150.2857143	2364.5714286	2364.5714286	2041	1360.7142857	1360.7142857	1360.7142857	523.42857143	523.42857143	523.42857143	0	0	175547.79714	144845.46429	104270.9	68539.687143	41671.801429	27916.335714	18256.788571	9649.8671429	5690.8142857	4071.1042857	4071.1042857	2073.2828571	1543.7642857
908	45930.428571	29541.428571	1829.5714286	10269.984286	391.51	23.7	1	0	0	0	0	0	0	0	1	3	103328	83059	65068.571429	49560.428571	38650.285714	27107.571429	18616.571429	10132.428571	4897.4285714	2101.7142857	1533.8571429	1230	897	530.57142857	530.57142857	530.57142857	530.57142857	530.57142857	530.57142857	0	326605.99571	294599.91571	247049.03143	192605.06714	138506.50857	91956.837143	50941.962857	21105.351429	9499.54	6295.8828571	4088.5385714	2146.6114286	1612.4128571
855.71428571	108995.14286	80999.285714	26788.857143	42689.204286	90	4.5	1	1	0	0	0	0	0	0	0	2	165650.71429	149198.14286	130994.57143	114832.14286	94741.571429	76417	61187.714286	48514.142857	38477.285714	28720.428571	21276.285714	14991.857143	9829.7142857	7216	5249.4285714	3996	2169.2857143	1195.1428571	685.71428571	685.71428571	241560.77143	212076.46143	184005.23286	151366.72714	122470.06714	97197.05	74401.795714	57081.768571	42303.781429	31709.848571	20986.351429	14091.494286	7664.2857143
935.42857143	99216	68614.857143	20644.857143	50195.731429	485.56	35.49	1	1	0	0	0	0	0	0	1	3	175268.57143	153744	129702.71429	105764.57143	82366	65124.142857	49195.571429	36461.857143	27368.285714	22019.285714	18641.714286	13625.714286	10542.571429	7585.2857143	5195.2857143	3921.4285714	2114.4285714	2114.4285714	1081.8571429	0	416012.70714	387115.09286	346344.44286	291519.40143	237000.63714	183699.66429	125706.97571	83645.921429	48655.784286	28444.691429	16763.715714	10904.6	8778.91
958.71428571	101190.57143	73349.428571	38199.428571	63345.334286	103.53	11.64	1	1	0	0	0	0	0	0	1	3	175038	156589	132535.14286	107120.57143	86748.285714	68771.571429	58306.571429	50105	44674.857143	39572	35886.571429	31167.142857	28127.428571	25567.428571	19144.142857	14482.428571	12175.285714	8783.8571429	5677.8571429	4066.2857143	397811.10571	368677.71857	328215.22286	275825.43143	215988.20143	158647.15	117629.52	81420.962857	62960.604286	49526.904286	40965.29	31660.744286	21406.602857
875.28571429	108965.14286	75016.142857	16313.571429	128399.29571	661.51	49.2	1	1	0	1	1	0	0	0	1	3	204068.14286	177842.71429	147079.71429	116325.14286	90838	69059.428571	51489.142857	39017.714286	26984.142857	19068.857143	10850	5500.2857143	3467.4285714	1216.1428571	0	0	0	0	0	0	667426.59714	630432.20571	577874.93	504476.73714	419720.88429	326530.69286	249476.04714	186361.52857	126089.13429	65354.055714	34560.814286	14978.951429	4808.7085714
791.33333333	21276.5	9443.6666667	0	531.77166667	3.53	0.47	0	0	0	0	0	0	0	0	0	3	59804	45614.5	33512.166667	23579.5	15387.166667	8190.6666667	2481.8333333	1322.1666667	0	0	0	0	0	0	0	0	0	0	0	0	167859.34167	133957.58833	87575.556667	47266.306667	20750.336667	9812.4083333	4003.1516667	1383.73	531.77166667	531.77166667	0	0	0
941.57142857	139810.28571	102899.42857	31750.571429	134295.73857	107.06	6.11	1	1	0	1	1	1	0	0	0	2	230376.71429	207369.42857	177560.85714	148133.57143	122416.85714	97094.857143	77549.428571	58216.714286	45577.142857	35050.857143	21929.142857	14998.428571	9534.5714286	7310.2857143	5734.7142857	3584.2857143	3120.5714286	2148.8571429	1128.8571429	590.28571429	547592.86571	515436.35857	468979.83857	413042.42571	354543.34286	294251.67286	230882.66714	175924.72429	133524.69286	100718.65143	73356.387143	59594.16	48450.65
847.42857143	151883.57143	118807.57143	37334.857143	162138.47286	70	4.67	1	1	0	1	1	1	0	0	0	2	236145.57143	216107	190122.71429	159914.42857	133168.28571	111782	89351.857143	71664.142857	55745.285714	40914.714286	26926.428571	21328.142857	16200.428571	12859.571429	7697.5714286	4250.5714286	3798.2857143	3798.2857143	1189.1428571	1189.1428571	624088.98714	577457.65571	529184.02429	475650.87	404016.20714	337290.70571	271149.09	214402.40714	161367.93857	120598.82714	81813.257143	56886.084286	36538.77
834.57142857	129395.42857	94942.571429	23974.714286	49764.564286	219.5	14.47	1	1	0	0	1	1	0	0	1	2	216311.71429	191631.85714	162363.85714	136615.57143	111826.57143	86704.285714	62808	46297.571429	35124.428571	26178.285714	18510.714286	10973.285714	6871.2857143	4263	2263.8571429	964	964	0	0	0	441493.53143	405716.06714	353897.62143	288889.08143	221409.30429	158169.20714	107564.01857	71585.835714	48995.467143	26952.685714	18020.171429	12113.02	7318.5457143
1001	238966.71429	163865.28571	42949.142857	157026.61	301.51	20.2	1	1	0	1	1	0	0	0	1	2	366156.71429	341985.71429	303677.85714	254227.42857	200039.71429	150387.28571	113636.42857	88557.142857	63862.428571	45711.571429	34876	25502.285714	19274.857143	15508.428571	9940.8571429	6524.8571429	5637	3698.8571429	2668	2123.4285714	842818.23286	804023.11286	749424.28	672135.89714	572639.58143	462173.09429	348898.36286	240843.87857	156257.08714	94305.585714	59481.788571	40333.955714	22250.431429
992.14285714	39780.714286	28653.714286	17656.142857	58636.45	39.5	1.97	1	0	0	0	0	0	0	0	0	3	73752.142857	55692	45688.428571	40927.714286	34173.285714	28037.142857	25605	23603.428571	22449.428571	20128.857143	13611.857143	7310.4285714	1502.1428571	0	0	0	0	0	0	0	325391.45	287649.03143	240587.57714	186323.23286	142284.77286	111910.86143	88417.135714	74895.361429	57865.627143	41689.62	30874.588571	9655.93	1130.5585714
956.14285714	95399.714286	65752.428571	13574.714286	67981.502857	487.06	34.94	1	1	0	0	0	0	0	0	1	1	182147.14286	161769.57143	132302.14286	103618.57143	81485	60232	42241.714286	28747	21755	14127.142857	11254.142857	9022.2857143	7294	5835.1428571	5045.2857143	4603.1428571	2805.4285714	2318.1428571	1798	1268	503235.47857	467926.74429	415209.74143	358746.75143	283623.80143	216423.85286	156900.31571	100622.85143	67596.781429	37873.721429	21669.082857	12355.342857	7050.4271429
982.85714286	55786.285714	35183.714286	7038	30343.058571	210	19	1	1	0	0	0	0	0	0	1	3	168432.71429	133732.57143	94856.285714	64309.857143	42887.714286	33038.571429	25942.857143	19889.428571	13229.571429	7314.2857143	6164.5714286	4914.5714286	3219.7142857	1736.4285714	521.85714286	521.85714286	521.85714286	521.85714286	0	0	451652.16714	399704.66429	324827.16714	234552.70714	155656.63143	97902.742857	58652.725714	40441.94	30343.058571	20208.667143	13101.897143	9184.7771429	6522.06
805.85714286	74972.142857	54612.571429	10525	44170.014286	129.5	9.77	1	1	0	0	0	0	0	0	1	3	148489.57143	127558.42857	103790.85714	81022.285714	65370.285714	49577.857143	39274.428571	28535.285714	19662.428571	12990.857143	6173.2857143	3392.7142857	2009.7142857	1257.2857143	852.28571429	0	0	0	0	0	351788.20714	323372.90143	282253.34714	236837.18714	185781.08571	129149.10429	91350.2	64846.475714	43015.092857	28026.405714	18923.865714	14497.051429	8630.2857143
903.42857143	95471.285714	66984.428571	13364.285714	57237.014286	0	0	1	1	0	0	0	0	0	0	0	2	168341.14286	148408.14286	125148	103487	80764.857143	61514.285714	47027.857143	33553	24861.428571	15838	9309.5714286	6204.4285714	4166.5714286	2695	2695	1418.2857143	518.14285714	518.14285714	0	0	406627.89571	369560.92429	325569.04857	276153.85143	218733.98286	168916.36857	128360.04286	84133.588571	55695.567143	36095.894286	20952.571429	12646.381429	7746.7914286
935.57142857	132942.14286	90622.142857	18104.571429	88629.031429	427.06	21.94	1	1	0	1	1	0	0	0	1	1	236606.85714	208508.57143	175224.57143	143776	112667.71429	83738.571429	60081.142857	42968.142857	29802	20572.571429	11179.428571	8989.5714286	6301	3342.7142857	1784	912.71428571	0	0	0	0	625574.80857	577117.61714	513924.36714	432952.31571	348302.72	267740.04143	192054.48429	127735.96429	87089.271429	54302.311429	33272.131429	19068.262857	10549.894286
789.28571429	311576.28571	283791	211252.85714	372150.31143	39.5	1.97	1	1	1	1	1	1	1	1	0	2	370141.14286	351336.14286	333194.28571	315948.14286	297680.14286	278903.28571	261621.85714	244840.28571	227651.71429	214277.57143	201693.42857	189369.57143	176711.14286	163752.28571	150129.57143	134287.57143	110966.71429	92117.142857	70089.571429	52739.142857	670091.84429	643687.48714	616424.63714	586750.54857	551480.09286	504617.29143	461026.69429	414439.14429	370224.15429	340391.08857	303883.44571	271862.67	231975.91714
798.14285714	148976.85714	125629.14286	81806.571429	144217.41286	193.03	14.68	1	1	1	1	1	1	0	1	1	2	224429.71429	202737.71429	177486.71429	154705.57143	137140	120440.71429	106791	97486.285714	87749.428571	82362.285714	75718.857143	72894.857143	70820.857143	66393	56713.142857	45133.857143	33330.571429	24549	19485.142857	14027	494431.03143	463559.63857	420806.48286	365410.87143	305620.20286	249288.84571	206605.22286	177663.14714	143832.87571	122782.60714	112962.33429	103559.08714	88497.257143
993	46719.428571	26353.714286	2796.5714286	39848.48	61.51	4.2	1	0	0	0	0	0	0	0	0	3	124887	105572.28571	78861.857143	53509.428571	34941	22093.857143	14762.428571	9367	6407.2857143	3625.5714286	1632.5714286	713.42857143	377.28571429	0	0	0	0	0	0	0	369409.36429	342424.21714	305284.89571	251103.83714	195414.75143	143737.98429	97688.751429	60026.982857	37923.438571	23017.22	10154.964286	4325.35	1168.0385714
971.57142857	137611.57143	80319.857143	7663	13641.241429	0	0	1	1	0	0	1	0	0	0	0	3	247376.57143	226964.57143	194298.71429	153249.28571	107175	71308.285714	42121.714286	29092.285714	16540	8760.4285714	5353.8571429	3763.5714286	2418	1302.8571429	904.85714286	904.85714286	0	0	0	0	472764.08	437072.66143	380355.89143	304318.89429	214828.23143	107035.02714	49631.97	28486.594286	13256.228571	8027.9328571	3973.8242857	2967.4114286	1902.68
994.57142857	80649.857143	58097.285714	17662.714286	42475.17	393.53	22.97	1	1	0	0	0	0	0	0	1	2	152292.57143	129083.28571	105924.42857	84611.142857	68618.142857	54564	43314.285714	34684.285714	27022.714286	19035.714286	11851.571429	9053.5714286	6662.2857143	5917.5714286	5113.8571429	4254.4285714	2894.8571429	2894.8571429	2894.8571429	1234.7142857	301061.55429	266445.19857	218977.82143	174859.74143	135643.85571	103880.88429	79239.577143	58801.97	42090.87	22163.904286	14186.275714	11290.878571	9707.64
758.85714286	51185.142857	33570.285714	9863.1428571	19143.051429	391.51	33.7	1	1	0	0	0	0	0	0	1	3	110435.71429	94364	76529.285714	56888.142857	41948.571429	30965.571429	22877.142857	16481.571429	12666.571429	10409	8398.1428571	5570.2857143	2863.4285714	2496.2857143	2099	1661.7142857	1201.2857143	1201.2857143	1201.2857143	1201.2857143	226010.46571	199741.95	165578.08857	128406.73143	94958.687143	62875.518571	42208.264286	25530.067143	19143.051429	13098.937143	6811.1028571	3418.8985714	3418.8985714
894	198039.14286	174148.42857	129348.71429	201780.02714	189.5	16.97	1	1	1	1	1	1	1	1	1	3	272849.28571	255711.57143	231799.28571	205134.57143	184799.71429	168946.42857	158545.57143	147604.57143	140383.85714	132650	117087.28571	102075.14286	90852.571429	78967.571429	69360.428571	65137.428571	61476	57617.142857	55562.285714	55562.285714	540766.75857	516320.48857	478835.51571	426969.44714	374934.82571	318296.21286	265960.82714	230760.44	201395.42571	169992.19143	150298.70571	122793.66286	96230.344286
832.16666667	153956	119514.33333	48146.5	79415	23.53	2.14	1	1	0	0	1	1	0	0	0	2	254745	224622.5	190441	162210.66667	135802.66667	113984.16667	94359.166667	76521.666667	62209	50063	40708.833333	31893.333333	25145.833333	20836.666667	16178.666667	10733.166667	7541.8333333	4703	4114.3333333	4114.3333333	567991.285	524339.25167	465132.79	393181.465	312868.62333	237834.31167	172373.43	115641.17167	78067.96	50157.47	31306.385	22049.67	15711.04
870.57142857	130460	104193.14286	37795.142857	146905.98857	59.5	5.53	1	1	0	1	1	1	0	0	0	2	195051.28571	179805.14286	156531.57143	136718.57143	116485	98852.571429	84218	68853.142857	55465.571429	40818	31756.714286	24506.285714	17258.714286	12099.857143	8519	6378.5714286	2255.8571429	2255.8571429	1738.1428571	1738.1428571	492648.28857	460371.01286	424306.96429	380224.35857	331416.43714	276097.75	224666.08571	183703.99286	144979.29429	111596.82857	81501.331429	53282.237143	38771.701429
905.28571429	59932.714286	39905.571429	8433.2857143	31956.741429	300	30	1	1	0	0	0	0	0	0	1	3	142093.42857	117601.85714	88324.285714	65965.857143	48772.142857	36394.857143	26714	20346.571429	13608.857143	9811.4285714	6708.1428571	5134.1428571	3049.7142857	2310	2310	1442.4285714	545.28571429	545.28571429	545.28571429	0	375029.47714	335614.57	285019.61143	228647.16143	175004.34857	127204.92714	88617.444286	57920.824286	31571.458571	19351.39	10814.06	5944.8114286	2693.11
852.57142857	63178.142857	38673.857143	6996.5714286	15193.714286	491.01	42.31	1	1	0	0	0	0	0	0	1	3	117498.71429	106076.71429	88189.714286	69135.428571	51188.571429	33939.857143	23169.428571	15536.428571	11436.714286	8096.8571429	4143	2850.8571429	1826.4285714	1826.4285714	1432.1428571	1000.1428571	544	544	544	0	209249.95857	188307.91714	163394.58429	124338.47571	88333.058571	56679.581429	35799.257143	22755.892857	15193.714286	9993.7514286	6864.8214286	4848.9714286	3780.0885714
964.57142857	426720.28571	395506.42857	284804.42857	411621.54571	353.03	24.27	1	1	1	1	1	1	1	1	1	1	481991.85714	468992.14286	454273	434001.42857	412143.28571	385910.42857	355624.85714	331098.57143	310578.42857	290871	269753.57143	255319.42857	237589.85714	223468.71429	215549.42857	208711.85714	199155.85714	183185.71429	172410.28571	160425	811308.27143	769326.44286	737930.26143	698053.05286	646102.00143	592804.82286	527684.72286	464880.03857	408541.70857	361347.21857	313562.62429	285856.78714	261151.09143
956.42857143	108121.14286	69053.142857	7763	16123.46	0	0	1	1	0	0	1	0	0	0	0	3	198007.42857	176003	149988.28571	117049.57143	86045.285714	63261	43329.285714	26960.857143	16541	8590.7142857	5158.8571429	1370.7142857	0	0	0	0	0	0	0	0	336176.46571	296768.59714	242859.60429	184459.06286	129561.48429	82155.652857	49817.464286	30174.471429	15738.015714	9263.9042857	4366.2385714	2876.8285714	1322.2342857
765.71428571	68606	42950.285714	10057.285714	23699.38	0	0	1	1	0	0	0	0	0	0	0	3	164329.28571	138403.42857	105008.28571	74028	54627.285714	38360.714286	30517.428571	23149.857143	16347.571429	11435.285714	6005.8571429	2877.2857143	1526.2857143	786.71428571	0	0	0	0	0	0	376587.37429	335148.91429	266373.25286	191705.38714	133023.06571	93277.405714	58300.847143	41325.687143	23314.718571	13647.367143	5598.9457143	1670.7485714	587.82714286
884.28571429	18076	10801.285714	4122.4285714	19532.911429	60	3	0	0	0	0	0	0	0	0	0	3	66329.714286	45938.285714	30692.142857	20704.857143	13959.857143	10200.428571	8152.7142857	7744.5714286	5695.4285714	4674.1428571	3264	730	399.14285714	399.14285714	0	0	0	0	0	0	370968.53714	351041.86429	317729.68429	268338.29714	209704.38714	145436.82857	85342.39	39662.272857	19148.241429	10573.681429	2580.9857143	1068.8242857	0
881.71428571	79735.571429	51062.142857	9282.8571429	58266.544286	600	34.5	1	1	0	0	0	0	0	0	1	3	167587.28571	144703	115329.28571	86031.571429	64203.857143	45390	33389.285714	22105.714286	14276.428571	10650.857143	6389.5714286	3251.2857143	1161.8571429	417.28571429	417.28571429	0	0	0	0	0	469033.56429	436349.04143	389537.96429	326426.42571	260309.82429	196426.55571	136320.04429	87307.964286	56727.344286	32940.988571	19950.251429	9603.2242857	5338.7114286
807	17608.571429	11622.428571	4601.2857143	13958.34	11.51	1.37	0	0	0	0	0	0	0	0	0	3	61349.142857	44935.428571	29892.285714	19177.857143	13958.857143	11018.571429	8138.7142857	6582.8571429	5899.8571429	4874.2857143	3724.4285714	3101.7142857	2769.7142857	1670.8571429	889.57142857	447.57142857	0	0	0	0	230798.60714	198198.22714	161371.51714	117457.48857	82111.171429	51994.034286	34798.265714	19755.635714	13958.34	11511.342857	9247.04	5735.6385714	5220.8428571
956.28571429	71663.857143	42323.142857	2356.7142857	39418.095714	723.53	58.47	1	1	0	0	0	0	0	0	1	3	144296.57143	126474.42857	102446.71429	77178	57283.142857	36826.571429	22464.714286	11550.571429	5685.1428571	2356.7142857	1502.7142857	1195.8571429	1195.8571429	460	460	460	0	0	0	0	384621.09857	363239.43429	325006.86714	272225.98429	214924.15429	154625.55429	106265.12714	62598.681429	39033.534286	20470.567143	11432.031429	5490.0971429	3904.0471429
911.83333333	199863.83333	170001	71813.166667	173557.675	0	0	1	1	1	1	1	1	0	0	0	2	280267.33333	259459.83333	233756.16667	207263.83333	186058.16667	162658.16667	142124.16667	117887.66667	96659.666667	75982.333333	61994.333333	48452.666667	39745	29338.833333	21419.666667	16901.166667	13729	10897.833333	10308.666667	9668.1666667	545254.175	515064.71333	482839.68	446874.01833	397518.70667	343274.78	281882.26	228629.37333	172212.15833	122769.045	86980.951667	57650.811667	32607.55
895.57142857	129442.71429	113666	87302.857143	121223.01857	161.51	8.7	1	1	0	1	1	0	0	0	1	1	194850.71429	176456.28571	154184.28571	134660	120649.85714	110149.42857	102936.42857	97545.714286	92792.428571	88127.714286	85890.142857	84315.571429	81904.857143	79671	78473.285714	77600.285714	77153.571429	75692.285714	71594.714286	66673.857143	410615.97286	382310.81857	342942.79857	298433.08429	250606.43571	204512.72714	169785.23286	141933.70857	120451.86	108718.77286	101549.40714	97619.474286	91723.552857
888.85714286	67164.714286	50066.571429	22224.571429	47135.434286	39.5	1.97	1	1	0	0	0	0	0	0	0	2	134107.42857	107287.42857	85047.142857	71317.142857	58361	47310.571429	38999	32993.428571	28235.142857	23870	21360	17981.428571	12506.285714	9494.2857143	3880.8571429	477.57142857	477.57142857	0	0	0	427574.61	397291.23714	344110.90571	279005.48429	209807.11286	146478.63714	99882.731429	66587.19	45979.455714	32586.262857	21790.455714	15854.53	4603.1685714
968.71428571	139429	96834	16403.857143	165427.38714	421.51	31.7	1	1	0	1	1	1	0	0	1	2	246637.85714	217428.57143	183651.71429	148284.57143	119203.71429	89779.714286	68188.285714	48196.857143	29037	18594.571429	12645.428571	10753.857143	7605.2857143	4632.5714286	3060.2857143	2190.1428571	1277.4285714	1277.4285714	1277.4285714	1277.4285714	720333.85714	687817.06429	646739.96286	589821.96286	506536.95143	414920.31143	323296.62286	235234.10143	163888.44857	113243.87143	70421.141429	41475.605714	24875.684286
851.14285714	36669.428571	17691	1394	29371.404286	20	1.67	1	0	0	0	0	0	0	0	0	3	126733.28571	103002.57143	70548.428571	42680	25026	13706	7319.8571429	4297	2433.2857143	1670.5714286	1106.7142857	1106.7142857	753.28571429	0	0	0	0	0	0	0	361644.39571	335317.09571	295787.59571	234712.47143	169224.91857	116643.65	73706.738571	47210.292857	28987.035714	14180.974286	4311.3828571	2377.8514286	1303.3228571
862.42857143	22925.285714	14128.428571	3320.1428571	11527.775714	10	0.67	0	0	0	0	0	0	0	0	0	3	72550	54195	38098.428571	26647.714286	18428.714286	13514.285714	10839.857143	7450.8571429	5629.1428571	3872.1428571	3029.8571429	2418.4285714	2067.2857143	1697.8571429	1298.7142857	0	0	0	0	0	209156.90571	176892.8	135156.82714	95465.655714	64007.99	41777.251429	24700.828571	16136.017143	11527.775714	7441.9057143	6076.4514286	4557.5142857	4016.4628571
892.42857143	129352.14286	95697	19335.857143	28163.815714	39.5	1.97	1	1	0	0	1	0	0	0	0	3	199058.14286	183461.71429	163523	136955.71429	110511.71429	88648.714286	62769.857143	43811	29638.571429	20438.428571	16414.857143	13590.571429	9485.5714286	8374.2857143	5986.4285714	4704.2857143	3320.1428571	3320.1428571	1782.4285714	1226.5714286	342086.60143	318315.29286	285152.97143	235629.60857	181690.17857	124204.05286	76828.541429	44421.912857	27778.468571	20516.238571	15598.21	10203.588571	7017.5414286
852.28571429	59147.285714	41099.428571	10881	43594.981429	10	1	1	1	0	0	0	0	0	0	0	3	123098.85714	102551.85714	81318.428571	63117.285714	50209.857143	37408.714286	29448.714286	23041.142857	17116	12525.428571	8576.4285714	6409.1428571	6409.1428571	3411.5714286	1796.7142857	500.57142857	500.57142857	500.57142857	0	0	326986.49857	304075.40286	271505.42143	230550.33571	182512.55	136954.10571	98251.585714	65914.691429	43210.362857	26608.508571	18509.234286	11648.317143	8963.6014286
819.85714286	72281	47677.428571	14712.142857	51167.55	0	0	1	1	0	0	0	0	0	0	0	2	143047.57143	120612.42857	98833	79158.571429	58013.428571	43557.142857	33016.428571	26325.857143	19575.714286	14989.428571	11799.857143	8669.8571429	5590.7142857	2992.7142857	1396	954	501.71428571	501.71428571	0	0	396480.88857	364826.47	324722.18429	272272.53857	207879.84429	153481.1	109516.41429	76888.471429	49242.615714	33946.514286	18633.08	10824.941429	7154.8671429
925	220690.85714	176181.14286	81862	112039.21143	307.06	15.94	1	1	1	1	1	1	0	0	1	2	324173.85714	298206	264627.85714	231153.57143	197690.57143	166691.14286	141136.42857	119358.28571	101411.42857	85160.428571	72895.285714	64123.142857	54244.571429	41614.285714	33670.571429	25093.714286	20962.857143	16605.142857	11490.714286	2824.1428571	568210	520698.34286	453615.56143	376429.16	292223.65429	233553.81286	180329.06	142394.81	111653.53429	86107.737143	56942.105714	37879.094286	28776.738571
870.71428571	56757.571429	37894.142857	6184.7142857	12042.037143	51.01	2.84	1	1	0	0	0	0	0	0	0	2	105120.85714	92817.714286	78337.857143	62167.285714	46991.857143	34373.571429	23827.714286	16397.285714	10079	7015.8571429	5322.1428571	2766.5714286	729.71428571	0	0	0	0	0	0	0	186306.81857	160533.41429	133105.08429	104963.80286	82040.502857	63097.532857	37872.672857	22282.241429	12042.037143	6337.4214286	3226.9628571	1254.5228571	715.43857143
888.14285714	164150.85714	120137.57143	35479.285714	82207.455714	403.03	27.76	1	1	0	1	1	0	0	0	1	2	268340.14286	243322.85714	209883.85714	174917.57143	141575.14286	114372	88408.571429	67153.571429	49149.428571	36852.142857	27619.428571	21596.857143	12681.142857	4966.8571429	2976.7142857	1704.4285714	1704.4285714	1704.4285714	1195.1428571	1195.1428571	498101.00143	460517.45571	403262.45714	337175.56571	268924.83714	201808.04143	146594.81429	107798.31571	81438.03	64377.302857	40941.3	19889.594286	7623.9371429
836.14285714	63153.714286	32963	5527.1428571	54590.452857	79	5.92	1	1	0	0	0	0	0	0	0	3	188173.28571	159322.57143	115741.71429	73983.428571	45133.571429	28216.571429	18812.428571	12084.857143	8640.2857143	6078.8571429	4381.7142857	3750.7142857	3059.7142857	1941.8571429	1941.8571429	1941.8571429	1044.1428571	1044.1428571	534.42857143	0	525494.56	492562.31143	435449.22857	353768.30571	264036.53714	188173.18286	123783.31857	77046.124286	53435.125714	34358.755714	20404.122857	13574.061429	6679.96
848.42857143	130564.57143	114915.85714	81738.285714	90209.83	810	47	1	1	1	1	1	1	1	0	1	3	219964.28571	185618	155161.71429	135571.57143	122542.57143	113243.57143	106384.71429	98822.142857	90141.142857	83943.428571	75887.857143	63895	50854.285714	35614.428571	27547.857143	16443.428571	9613.5714286	5195.8571429	1088.7142857	0	593802.04571	534583.21571	452696.09	357457.14	266325.87	198008.34714	151121.78857	114969.17429	88668.727143	57580.891429	32960.438571	16861.375714	7861.2214286
982.14285714	138340.28571	103419.14286	30632.857143	131763.48286	471.6	31.59	1	1	0	1	0	0	0	0	1	2	234225.14286	207727.71429	177471.57143	147093.57143	119796.71429	96686.285714	77295	59042.142857	45834.428571	34767.857143	23700.285714	19339.142857	15924.857143	10326.285714	7553.1428571	5001.1428571	4107.1428571	2649.2857143	1118.2857143	565.42857143	620101.83571	588149.64857	540458.15857	478088.52714	399377.11429	314694.58143	245657.88571	182641.75571	129453.16429	83823.057143	50249.24	30003.817143	15653.362857
911	64275	49151.142857	25162.285714	77406.918571	361.51	30.2	1	1	0	0	0	0	0	0	1	2	144907.42857	115869.71429	87932.571429	68433.285714	56580.571429	45637.857143	38243.428571	33269.571429	28062	25434.714286	23421.857143	18980.857143	15558.714286	14829.142857	14829.142857	14829.142857	14829.142857	14829.142857	12285.285714	11209.714286	421011.23571	382987.08857	317083.68143	253382.33857	195648.07143	152560.17571	118126.33714	95520.212857	76636.298571	65300.45	53648.665714	44739.588571	32928.348571
927.14285714	41396.571429	29997.571429	5317.8571429	11391.041429	373.53	27.72	1	0	0	0	0	0	0	0	1	3	87550.857143	72540.142857	58211.571429	43784.285714	34568.428571	28009.285714	23775.571429	19228.571429	12360.142857	7238.5714286	3582.8571429	1972.4285714	1270.5714286	527.14285714	527.14285714	527.14285714	527.14285714	527.14285714	0	0	264508.62429	210690.74571	162066.19143	110950.32714	77903.084286	54740.812857	40237.641429	26338.318571	11391.041429	7376.2785714	3854.0814286	1416.9514286	898.59857143
962.71428571	261621.14286	211197.57143	74322.428571	128625.76286	310	25.67	1	1	1	1	1	1	0	0	1	3	348421	329936.85714	306659.85714	273118.14286	235754.14286	201525.14286	165805.71429	126591.28571	101896.42857	79815.857143	59627.571429	48460.142857	39558	28503.285714	20064.428571	14031.714286	11322.428571	7425	5361	4284.5714286	552694.05286	520320.68286	477629.81	419062.66286	359391.21429	290913.25714	225881.26	176691.24143	127086.14429	91782.478571	65786.508571	47006.785714	32547.35
989.42857143	33630.857143	22071.285714	4259.4285714	6611.67	0	0	1	0	0	0	0	0	0	0	0	3	113107.14286	83998	54924.571429	37916.571429	26483.857143	19621.714286	13869.428571	9500.2857143	6059.1428571	4535.8571429	3681	1475.1428571	788	425.42857143	425.42857143	0	0	0	0	0	356031.95429	302079.95857	222731.4	139369.14429	73349.227143	37882.228571	20776.027143	12780.748571	6611.67	2606.4285714	2606.4285714	658.40285714	658.40285714
839.42857143	80622	56810	11746.428571	65429.457143	450	30	1	1	0	0	0	0	0	0	1	2	154498.57143	134862.71429	111893	87694.428571	67842.285714	51312.428571	35349.714286	25376.714286	19050	12847.285714	7370	3596.2857143	3267.2857143	1769.1428571	943.28571429	519.14285714	519.14285714	519.14285714	0	0	443383.21429	411183.08429	374739.16143	331813.90429	274217.56429	214623.07571	155824.02	106381.30714	64659.408571	44946.501429	23381.085714	10213.188571	3900.4628571
898.66666667	129200	92015.333333	25153.5	96971.376667	150	11	1	1	0	1	1	0	0	0	1	1	214444.66667	194557.16667	166134.33333	136383	108446	84490.666667	69155.833333	54220	38770.833333	29318.166667	18758.333333	12130.333333	6208	4026	2158	1169.6666667	1169.6666667	607	0	0	512521.72667	484182.17333	439069.57333	389946.02	331638.03333	258433.61	194678.28667	144155.71833	95622.966667	58589.601667	32577.235	17058.3	7666.6516667
911	139464.57143	102343.85714	24664.857143	43237.741429	39.5	5.27	1	1	0	0	1	0	0	0	0	3	225550.85714	205912.71429	178480.28571	148440.14286	122012.57143	96067.571429	72128.714286	53055.714286	37043	27404.714286	18567.714286	11615.428571	7496.8571429	5643.8571429	2419.2857143	1559.7142857	624.71428571	624.71428571	624.71428571	624.71428571	455809.34143	427962.02571	385373.63857	329839.12143	265214.42429	190004.20429	126111.33571	71801.442857	41696.637143	21842.21	11115.362857	5306.49	3161.2971429
887.14285714	232061.14286	203810.28571	139536.85714	207469.9	89	9.23	1	1	1	1	1	1	1	1	0	3	309282.85714	286254.71429	260053.85714	238293.42857	219098.14286	200005.85714	184058.57143	168107.85714	155329.28571	141464.42857	130490.71429	122663.42857	119247.42857	116643.85714	113822.85714	106468.42857	97851.428571	95446.714286	85147.571429	69969.714286	627213.42714	599694.51857	549269.56857	478022.47429	403427.12286	334804.67571	280050.09857	239430.46	206699.72429	176857.13857	163899.54143	156492.19	148461.14
918	146814.85714	116822.71429	73907.714286	154106.92571	450	34	1	1	0	1	0	0	0	0	1	2	241035.14286	216626.14286	186642.42857	156798.28571	130812.57143	111154.14286	96553.285714	85812.571429	79050.285714	74181.428571	71887.142857	70328	67249.142857	66485.714286	65687.142857	64839.714286	63462.857143	62971.428571	59893.857143	54426.714286	621648.86571	581888.97571	523457.98429	453026.81143	379566.71286	308308.78143	242510.40571	193751.74286	151410.21857	116607.09429	94177.402857	86837.755714	82006.55
985.71428571	84811.571429	74658.571429	57868.428571	78358.555714	0	0	1	1	1	1	1	1	1	1	0	3	158077	128216.28571	103498.71429	87313.142857	79060.714286	73131.714286	69400.285714	65579.428571	61232.428571	58413.285714	52640.857143	48534	41049.714286	26878.285714	16150	8898.5714286	2036.1428571	1073.2857143	1073.2857143	0	511806.63571	473994.97	411240.31571	317911.26571	236769.90571	172514.96	136810.97286	104715.27429	77972.891429	56817.475714	28841.777143	14207.442857	2003.5257143
1039.1428571	31613.285714	22454.285714	6051.7142857	38119.308571	300	15	1	0	0	0	0	0	0	0	1	3	76655.714286	61418.285714	44567.142857	33905.857143	26262	21386.428571	16641.285714	14039.428571	11774.142857	7429.5714286	2592	705.85714286	0	0	0	0	0	0	0	0	263378.69286	250228.25571	221420.98714	184362.45857	136812.60429	99610.431429	72026.611429	49636.527143	38119.308571	29205.851429	20775.311429	10403.512857	4055.0342857
1029.25	107458	72201.5	10520.25	53823.985	151.51	7.7	1	1	0	0	0	0	0	0	1	3	211445.25	181288.5	149357	116254.5	89488.5	62871.25	42591	29055.5	17824.25	12453.25	9012.5	7917	4334.5	2369.5	1671.5	941.5	941.5	941.5	941.5	0	615804.445	565990.5575	495705.8925	404281.2675	315304.995	230794.44	155291.5	96484.34	53151.375	19976.495	12941.2425	9460.3525	9460.3525
926	287776	246896.42857	176328.42857	257425.24143	780	47	1	1	1	1	1	1	1	1	1	2	386301.85714	361120.85714	328977.85714	298303.42857	266624.85714	240759.57143	220448	203819.57143	191171.42857	179894.42857	169673.28571	158779.85714	151555.14286	142627.28571	131803.85714	118575.71429	104407.57143	83122.714286	56686.857143	31781.571429	785428.12143	758702.66429	713097.81857	645093.81286	560124.25571	476400.52143	389094.27429	316508.02143	255116.03571	214378.05143	186401.50143	155890.70143	122719.42857
906.57142857	101120.14286	82756.571429	53219.857143	98043.027143	360	23	1	1	0	1	1	1	0	0	1	3	180104.57143	151363.14286	125965.42857	106966.57143	91212.428571	80475.142857	73351.714286	68586.857143	63523.428571	56526.428571	45420.714286	37486.142857	25986.142857	20482	20482	20482	11238.428571	2032.7142857	0	0	459542.88286	406962.94	349499.93143	286989.07429	227655.13571	178886.59429	145048.44286	119503.80857	96503.27	77644.218571	72688.34	64807.77	43178.334286
919.16666667	84869	66179.333333	23703.666667	36788.936667	129.5	9.29	1	1	0	0	0	0	0	0	0	3	138968.66667	122094.33333	104983	89956.666667	75456.166667	62417.333333	50974.333333	40001.333333	33097.333333	25955	17952.166667	14256.833333	11074.666667	5916.3333333	3564.8333333	1591.8333333	0	0	0	0	270384.815	244495.14	211127.35	170351.50667	138924.095	103539.86	76767.925	55415.03	35890.616667	26851.513333	15842.651667	11252.268333	5588.14
981.85714286	41012.285714	27337.857143	4509.7142857	26349.058571	390	36.75	1	0	0	0	0	0	0	0	1	3	110228.14286	83093.285714	62047.142857	46921.142857	33213.285714	24574.571429	18245.714286	12381	9184.1428571	5337	3933.7142857	2041.1428571	1697.5714286	956.42857143	554	554	554	554	554	0	374943.50714	330588.28143	275057.51571	215508.95143	153816.32857	104162.65857	68511.598571	41189.727143	25578.69	17109.608571	7671.9585714	4698.1142857	4158.7528571
785.14285714	54095.571429	34245.857143	8674.7142857	29188.028571	149	11.6	1	1	0	0	0	0	0	0	1	2	128263.42857	106078.85714	81398.571429	59224.285714	43486.714286	31350	23495.285714	17729.857143	12275.142857	8950.1428571	7234.7142857	4416.7142857	3401.7142857	1931.4285714	1931.4285714	1516.2857143	1516.2857143	548.85714286	548.85714286	0	334977.70143	292340.54143	243065.67857	188730.57857	136564.55714	93102.337143	62928.098571	41943.921429	28803.115714	18689.858571	11936.592857	7506.2385714	4288.2771429
956.14285714	195825.14286	167815.57143	77732.428571	114297.29571	0	0	1	1	1	1	1	0	0	0	0	3	237919.28571	226107.85714	215893.71429	200100.85714	184143.42857	163092.71429	144514.14286	120851.71429	101848.85714	82674.571429	67957.285714	58228.714286	48654	41223	31696	25299.857143	20788.142857	15933.285714	11830.428571	9646.4285714	356677.19286	337663.66429	314366.00143	287415.31429	258500.67	220477.88857	185597.34714	147604.02286	113141.43286	85043.282857	54991.72	38301.8	27101.087143
936.4	54574.4	38344.2	12191.4	45810.232	180	12.5	1	0	0	0	0	0	0	0	1	3	116197	97482.8	75194.4	59224.2	45662.4	36009.4	27799.6	20291.6	16116.8	12191.4	11778.8	9617.6	7715	7715	6584.8	4236.8	3590.6	1562	832	832	316258.026	285860.742	252228.124	208297.438	165000.618	123543.518	90500.668	66453.17	45270.666	30013.35	19967.774	9673.06	5252.378
920.83333333	65743	40167	1918.8333333	40689.96	39.5	1.97	1	1	0	0	1	0	0	0	0	2	155116	126030.33333	96754.166667	72187.833333	50511	34804.333333	22442.666667	15259	7615.8333333	2563.3333333	1225.6666667	873	873	450.16666667	0	0	0	0	0	0	447757.765	406755.86167	349511.715	278284.41	210640.13167	151784.02	101941.32833	65426.325	40240.195	20236.083333	6728.3933333	2716.9266667	1503.3033333
1017	99542	66404.714286	28378	126829.27286	549.5	39.96	1	1	0	1	0	0	0	0	1	1	220938.14286	183439.28571	140464.57143	107567.14286	80017.428571	61490.857143	46180	40606.857143	34613.428571	29483.428571	26064.285714	22865.285714	16402.285714	10508.142857	6106.7142857	3574.1428571	2233.1428571	1741.8571429	1741.8571429	1208.8571429	814929.03857	737810.34143	644065.30143	538547.72143	434237.94714	329851.67	250176.86429	179321.11286	126059.47429	87576.974286	59154.055714	36631.278571	20667.314286
865.5	107248.66667	80544.166667	37334.5	56803.143333	11.51	1.37	1	1	0	0	1	0	0	0	0	2	172999.83333	154079.16667	134575	113176.33333	92630	78058.833333	66472.666667	53665.833333	44887.666667	38617.833333	32604.166667	27846.666667	24665.166667	22079.666667	19708.833333	16676.833333	11360.666667	8011.6666667	6204.1666667	6204.1666667	369714.73333	339784.74667	293536.25833	237028.40833	185144.565	138852.25667	103519.13333	78359.733333	56803.143333	41143.508333	31147.368333	24298.36	19850.328333
855	127881.33333	99160.166667	35378.666667	81156.69	61.51	4.2	1	1	0	0	1	1	0	0	0	2	195964.83333	177307.33333	154996	132990	114668.16667	93993.333333	76205	59933.166667	43526	36655.166667	29947.5	23693.833333	20510.5	15342	11136.833333	4577.1666667	2458.3333333	1339.6666667	1339.6666667	1339.6666667	331301.23667	303121.88167	268242.86833	237909.99333	200522.78833	170376.77667	131081.50833	106283.16833	80257.771667	55509.476667	38843.275	27954.608333	16793.08
940	106347.28571	84408.142857	37198.714286	110785.67143	347.06	28.61	1	1	0	1	0	0	0	0	1	3	174476.57143	155260.42857	131886.85714	111453.85714	94787.142857	80307.857143	69529	59803.428571	47640	39670.285714	32576	26015.714286	18854.571429	13957.428571	12346.571429	6328	4069	1677	1677	1135.4285714	451589.43429	422892.11714	388502.47571	347291.44143	293076.02	245586.11714	196207.25286	149280.38857	109245.08429	78354.158571	57128.327143	32878.705714	17452.054286
879.57142857	30049.142857	17347.428571	2409.8571429	26355.957143	150	15	1	0	0	0	0	0	0	0	1	2	79156.428571	64629.428571	47592.857143	33594.428571	22850.285714	15669.714286	11615.714286	7678.8571429	4491.2857143	2957.1428571	1838.8571429	1217.5714286	860.85714286	478.42857143	478.42857143	478.42857143	478.42857143	0	0	0	268662.42	250283.13286	226655.72286	195767.75857	162361.78429	119099.81571	74416.134286	44555.197143	25970.482857	14685.011429	6660.7428571	4249.3057143	1565.0157143
846.16666667	62059	38775	5462.8333333	12611.541667	300	20	1	1	0	0	0	0	0	0	1	1	129681	109890.66667	87822.5	67636.833333	50302.5	34828.166667	23706.833333	16061.666667	9971.5	5783.1666667	3785.1666667	2321.8333333	1910.8333333	1461.8333333	509.33333333	0	0	0	0	0	236615.45	204052.185	160270.91667	117789.13667	79484.565	50894.453333	29651.583333	18062.048333	12611.541667	9309.9166667	6246.3016667	3452.2833333	2849.2683333
991.57142857	147632	111290.28571	34239.857143	163258.59429	210	13	1	1	0	1	1	0	0	0	1	2	230375.42857	208834.71429	183405.71429	155531	127797.57143	106542.71429	82239.714286	62044.428571	47036.857143	37264.285714	26397	21132.285714	16334.571429	13749.714286	11324.857143	7904.7142857	5624	2725.7142857	1689.8571429	1147.2857143	601108.83429	576677.00286	532602.23429	479899.38286	415689.13286	343957.45571	280520.64	218246.92143	162488.58714	106128.14571	68101.295714	38709.495714	25856.044286
866.57142857	38877.857143	30875.428571	9913	12270.032857	49.5	3.3	1	0	0	0	0	0	0	0	0	1	63988.142857	54518.142857	46414.285714	40435.571429	34967.857143	28586.285714	23433.714286	18854.285714	14513	10191	9354	6201.5714286	5188.7142857	2968.4285714	1376.2857143	528.14285714	528.14285714	528.14285714	0	0	113235.06286	99869.12	81355.454286	58774.478571	39956.704286	27503	20658.317143	15521.104286	12270.032857	9079.9585714	8178.2628571	6706.2828571	3431.46
810.71428571	252628.28571	219226.57143	125878.57143	219316.64143	650.1	57.22	1	1	1	1	1	1	0	1	1	2	330937.85714	311594.28571	286439.28571	260070.28571	236431.85714	211889.85714	187497.28571	163407	145147.71429	130287.85714	115484.14286	104520.85714	99402.571429	93741.857143	90547.285714	84147	81906.142857	80445.428571	79411.714286	78345.714286	603833.78143	573790.20143	533510.07143	479872.11571	416088.24571	353009.12	301621.64	259445.38714	216622.18857	173666.14286	147734.13571	136470.46	117322.82429
861.57142857	157697.14286	115761	26522.285714	109363.02429	10	0.67	1	1	0	1	1	0	0	0	0	2	250369.14286	228354	198074.57143	167721.57143	138425.14286	106891.42857	81205.142857	60428.571429	45127.714286	30652.285714	18433.142857	11535.142857	6357.7142857	4498.4285714	2900.4285714	2041.7142857	1577.5714286	1093.2857143	585.42857143	585.42857143	555770.73857	520434.75	468228.17286	410556.09714	339245.33143	272636.83857	211994.64143	156761.01571	107820.82857	72511.664286	51892.404286	29733.582857	13789.031429
961.28571429	148259.14286	115168	46185.428571	117446.93714	322.53	23.8	1	1	0	1	1	0	0	0	1	2	235180.57143	213694.71429	187382.14286	156468	129561.71429	109501.28571	91436.571429	74328.571429	58620.142857	49761.142857	39831.571429	31983	26256.571429	22916.857143	20091.142857	16202.857143	10736.142857	7777	5736.2857143	3558	580176.29429	543606.85286	491044.36	419557.37571	339040.13429	265084.68429	203851.49857	152988.42857	115522.23429	85835.812857	68215.87	48976.27	39356.521429
923.57142857	211225.57143	167652.42857	71481.857143	222087.70857	90	4.5	1	1	1	1	1	1	0	1	0	2	325337.57143	294415.28571	256264.28571	221021.14286	187664	159837.71429	136642	112915.14286	96478.428571	76162.714286	61360.857143	44149.857143	29423.428571	17940	9562.5714286	6128.4285714	2524.1428571	1547.4285714	0	0	763356.18571	719311.96571	661894.62571	590173.69143	513621.48714	429493.81714	343003.27429	280834.87286	220162.95714	162014.11429	122409.94714	77173.735714	40178.874286
1007.1428571	320798.28571	280145.57143	175837.71429	280513.67	307.06	20.94	1	1	1	1	1	1	1	1	1	2	420382.14286	396133.14286	365213.85714	330066.14286	299583.85714	269433.28571	241481.71429	217943.57143	197596.42857	181615.85714	165229	155240.28571	149817.42857	146478.14286	143271.57143	129948.57143	113859.28571	95012.142857	65700.857143	40330.571429	769594.69	732603.47143	679109.24286	604455.17429	520816.47714	442289.01143	369531.99	315277.25857	278204.49429	253664.14143	233986.94	216141.93	166664.19286
860.71428571	62368.571429	38467.142857	5764.1428571	21827.15	240	17.5	1	1	0	0	1	0	0	0	1	2	160380.42857	130225.28571	97013.285714	69453	48268.285714	34638.142857	23462.571429	16037.714286	11015.142857	6867.2857143	4895.1428571	2128.5714286	1118.1428571	0	0	0	0	0	0	0	366324.78286	313893.17571	251626.54714	176576.17	119336.97286	81833.007143	56812.028571	33323.117143	21441.642857	13397.527143	3545.4457143	1133.7042857	604.55
955.71428571	148026.85714	141015.28571	130538.42857	152833.11143	300	20	1	1	1	1	1	1	1	1	1	2	201620.42857	185815.85714	164640.85714	152211.71429	144394.42857	139951.57143	136845.57143	134635.14286	132114.14286	130812.42857	130538.42857	130224	128167.57143	126698	124710.28571	123445.42857	122044	120593	117497.85714	105508.14286	361423.08714	335609.22286	297997.11714	253422.3	211446.85714	183668.42286	167663.68714	158209.96429	152833.11143	148785.56857	145211.62714	140296.34143	138657.60714
917.71428571	226990.14286	198550.85714	151416.14286	237062.38286	112.1	9.53	1	1	1	1	1	1	1	1	0	2	316406.14286	289755.85714	262539.28571	235082.57143	211426.71429	195644.85714	179538.42857	169415.28571	159527.57143	152790.42857	145368.85714	133988.14286	105356.42857	69363.428571	36245.714286	19660.142857	14731.571429	14731.571429	13199.285714	12102.571429	691765.33429	661016.12143	615809.55571	550788.77714	472009.18571	396568.65143	326717.54714	272181.37429	235138.41714	183749.15857	111769.78143	52631.081429	26046.558571
876	36736.285714	21841.714286	2517.8571429	19645.152857	0	0	1	0	0	0	0	0	0	0	0	2	98983.142857	78516.714286	56902	40597	28145.857143	20779.714286	11820.857143	7431.4285714	3800.5714286	2517.8571429	1367.7142857	742	742	0	0	0	0	0	0	0	300628.00143	273450.12714	231691.91429	180671.22429	124990.11571	79203.131429	50879.342857	32675.801429	19645.152857	10294.537143	4902.1928571	2404.4914286	1888.5428571
920.57142857	187992.57143	151466.57143	81149.285714	168830.76571	360	23	1	1	1	1	1	1	1	1	1	3	264228.57143	246548.85714	222659.42857	196853.42857	170496.71429	145031.28571	126358.28571	108858.14286	94342.857143	81698.571429	73915.714286	58785	34039.285714	17763.285714	3431.7142857	478.42857143	478.42857143	0	0	0	541976.38857	519434.1	484059.09143	433064.68429	371929.22429	305084.99286	253972.80714	205451.85143	166905.47286	140118.36571	122656.60571	97901.125714	51738.017143
906	128453.42857	92264.428571	17823	69955.305714	46.56	3.57	1	1	0	1	1	0	0	0	0	2	215291.14286	195072	165094	137081.28571	110736	84336.285714	59685.142857	40965	28194	20025	13187.428571	7518.8571429	5492.4285714	3258.1428571	2467.8571429	1167.5714286	1167.5714286	667.85714286	667.85714286	667.85714286	493513.46286	464385.03571	417518.55714	360453.54714	295182.22143	225070.86857	154243.79714	105469.14143	68031.585714	42571.798571	25029.01	16205.037143	10848.118571
795.66666667	41546	23065.5	4413.8333333	16590.05	10	0.5	1	0	0	0	0	0	0	0	0	2	109069.33333	90494.666667	66006.666667	46438.166667	30672.666667	20379.666667	15250.666667	10109.5	7402.5	4731.8333333	4078.5	3357.6666667	2570.1666667	2145.3333333	2145.3333333	2145.3333333	0	0	0	0	309186.175	289025.30667	248700.41667	195633.68667	137651.27167	86050.141667	52730.303333	28241.345	15691.828333	9023.9416667	6909.1633333	3970.095	2727.555
865.28571429	74968.285714	48356.285714	6904.5714286	38627.08	90	6	1	1	0	0	0	0	0	0	0	3	155683	134271.71429	107687.85714	81436.714286	60946.142857	42398.142857	28480.571429	19545	10852	7733.7142857	4894.4285714	3325.1428571	2638.2857143	1891.8571429	675.14285714	675.14285714	675.14285714	675.14285714	675.14285714	675.14285714	425372.99286	396418.43429	347476.68143	282433.96143	211270.93571	155088.53429	103817.43571	66425.581429	37471.627143	18495.057143	7729.0457143	4232.9614286	2094.7628571
868.8	69848.8	48591.2	9315.4	113398.09	270	23.5	1	1	0	1	0	0	0	0	1	2	132642.8	117248.2	97718.2	76100	60524	42840.2	34013.8	22375.4	15420.6	10081.8	5266.8	3519.4	1597.4	562.2	0	0	0	0	0	0	402217.428	377888.478	349529.568	318196.284	275692.342	232602.904	186335.224	147788.254	111781.698	85584.288	59793.662	39839.69	27135.222
804.83333333	152422.33333	124319.66667	82691.166667	169627.275	179.5	15.05	1	1	0	1	1	1	0	0	1	3	221762.5	203284	181645.66667	159380.5	138823.83333	119502.66667	108220.33333	98999.5	92881.333333	83962.666667	77324	72213.5	68169	64294.333333	58706.666667	54207.5	49403.333333	44840	37629	31899.333333	482315.17833	457742.46333	426043.70333	387653.015	339061.76	295791.29667	244352.12333	205043.045	169627.275	143244.26333	118721.18833	101016.61667	83674.51
945.57142857	339770.28571	304096.14286	221337.57143	350298.17	300	15	1	1	1	1	1	1	1	1	1	2	438768.85714	412241.71429	379845	349660.71429	321932.14286	296016	274492	255434.57143	239689.42857	224627.14286	211498.28571	202728.85714	191298.71429	173404.42857	152233.42857	125628.57143	98716.285714	69905.714286	47378.571429	32176.285714	821763.12	785369.87143	735505.69429	676722.64714	605215.43429	530179.23714	459309.27571	394325.84143	349528.31286	315005.40286	291467.24714	259913.27143	210008.43571
874	117397.28571	66894.285714	8782	290349.60143	341.01	30.93	1	1	0	1	1	0	0	0	1	3	242134.42857	214232.42857	175318.71429	131107.28571	91217.285714	59089.857143	40261	25323.285714	14889.285714	9059.5714286	5315.5714286	4066.1428571	2029	1300	914.28571429	914.28571429	0	0	0	0	797646.31286	766112.94571	723060.01714	669982.18571	598982.79	520940.90143	441477.87429	358716.80143	287654.61	216968.61	142972.63857	94199.364286	63090.781429
882.71428571	22540.142857	15321.714286	2795.5714286	9850.5628571	600	45	0	0	0	0	0	0	0	0	1	3	77991.714286	53104.428571	34326.571429	25288.285714	18775.142857	14559.142857	10110.285714	7160	5343.5714286	2795.5714286	1922.2857143	351.85714286	0	0	0	0	0	0	0	0	291178.31	252221.63143	197700.05571	130622.30714	84816.6	47647.092857	28463	16328.585714	9850.5628571	6185.8771429	1760.1285714	1249.5785714	1249.5785714
927.28571429	139314.42857	100382.42857	22476.714286	60308.807143	910	61	1	1	0	0	1	0	0	0	1	3	218648.42857	202405.14286	178089.57143	148615.71429	119022.14286	93036.285714	72009	51218.428571	36316.285714	25503.857143	17001.285714	10804	6006.7142857	3774.5714286	2184.5714286	461.14285714	0	0	0	0	489356.00286	461801.61	425010.44857	370468.20143	311415.11	243644.01429	176440.49571	115585.04857	59539.618571	29207.968571	13093.962857	6681.9957143	1846.3457143
978	113012.42857	87559	47918	91171.78	259.5	16.62	1	1	0	1	0	0	0	0	1	3	176839	163087.57143	141608.14286	119442.14286	99342	82978.857143	68775.428571	58515.571429	53544.714286	47918	44697.142857	40950.285714	37542.428571	33794	31787.142857	24914.857143	17628	17156	15077.285714	11243.857143	408225.48286	380760.31857	350882.19714	305820.09429	253144.93429	200650.94	152841.71429	117375.19571	90786.272857	68836.152857	58076.961429	50183.507143	42751.797143
900.5	55927.5	35205.166667	2142.8333333	17475.241667	150	10	1	1	0	0	0	0	0	0	1	2	123934.33333	100542.33333	77391.833333	59775.5	45720.166667	33076.833333	22220	13526.666667	6087	3415.6666667	1153.5	801	0	0	0	0	0	0	0	0	342842.21667	306715.34667	253367.13667	197235.65167	146341.25	102997.68667	64722.055	39015.626667	16575.878333	5354.1	1134.3633333	0	0
841.14285714	112134.85714	84238.857143	33580.285714	91583.33	60	4	1	1	0	1	1	0	0	0	0	3	184792.14286	166843.85714	143167.57143	118269	98134.285714	80124.714286	65311.714286	53009	44033.428571	34953.428571	29810.857143	22877.857143	18786.428571	15434.857143	12633.857143	10070.714286	8235.7142857	6316.5714286	2678.5714286	0	374080.86286	348333.16	308632.28571	261655.60857	216808.70714	170087.77143	136169.93857	109965.69286	90813.405714	77363.908571	64392.325714	51096.291429	34543.088571
841.28571429	298174.28571	265752.57143	213559	303746.22286	393.53	26.47	1	1	1	1	1	1	1	1	1	2	396305.42857	371414.57143	339049.71429	305800.42857	278781.85714	260576.28571	245487.57143	236800.42857	226530	216029.57143	205399.57143	193752.14286	183444.14286	165104.71429	135092.42857	95359.857143	63846.857143	34316.571429	22987.142857	13275.285714	754447.03714	720927.88	678217.86143	615727.91	545552.09571	473415.59143	405268.66857	347813.98	301435.32143	268131.12143	227177.85	152728.32143	77967.77
974.28571429	289036	253533.42857	172100.42857	392735.37143	379	26.91	1	1	1	1	1	1	1	1	1	2	388709.42857	361257.85714	327071.28571	297653.57143	270911.14286	246828.14286	224524.28571	202928.85714	186071	174032.71429	163982.57143	155513.28571	146919.28571	141749.71429	137346.57143	133045.71429	129353.42857	124955.85714	121417.57143	119216.71429	935738.2	891238.18571	837634.75	764176.68857	693596.29714	612482.70857	534219.47571	460673.43429	390039.45286	324693.80714	279735.48	236668.06429	211529.86286
849.57142857	70092.571429	55713.285714	15239.714286	65885.395714	39.5	1.97	1	1	0	0	1	1	0	0	0	3	136535.71429	113946.57143	91341.857143	73543.571429	60553	52660.285714	43737.428571	35152.571429	28837.857143	18003.285714	7982.7142857	1805.8571429	787.71428571	787.71428571	0	0	0	0	0	0	350794.54571	316949.52714	271167.37	222472.93143	174205.67143	135372.83286	107749.82	82891.242857	65885.395714	48389.562857	25752.591429	10902.017143	1353.0214286
760.85714286	119615.85714	93573.571429	44973.857143	57312.675714	250	15.33	1	1	0	0	0	0	0	0	1	2	192442.42857	176869.71429	154160.42857	129411.71429	105596.28571	88518.857143	74927.571429	65618.428571	54088.428571	47170.428571	40945	35611.571429	28486	22889.857143	17321.571429	15599.571429	11933	9966.8571429	8950.1428571	6238.2857143	372522.73857	343568.97571	299079.44857	245309.73143	188601.04	138643.97571	100620.13857	71795.411429	56928.35	43038.997143	35855.88	23105.862857	16693.95
959.71428571	114095.85714	73148.285714	18490.714286	45648.297143	11.51	0.7	1	1	0	0	0	0	0	0	0	1	222720	195534.42857	159123.14286	123480.28571	89935	67325.285714	49705.857143	37186.285714	30140	19587.714286	15894	11788	7716	5501.4285714	3513.8571429	2667.1428571	1744	1744	1228.8571429	1228.8571429	541810.20571	495862.05714	434025.85714	351498.30714	261044.99429	183952.43429	114601.08	73801.59	44879.044286	24372.962857	13285.23	7858.5642857	5712.6014286
997.57142857	158433.14286	117195.85714	35517.857143	146979.76571	217.06	21.44	1	1	0	1	1	1	0	0	1	2	250927.57143	227206.57143	199781.42857	166760	137394.42857	110484	87285.714286	67117.428571	52569.142857	38269	27667.714286	22715.571429	15558.857143	12606.285714	7835.4285714	6969.2857143	5603.5714286	3192.7142857	1148.5714286	618.28571429	659106.03429	625047.21714	577701.90571	508069.83571	432161.2	351186.07	273299.29714	199969.78571	146208.60571	100784.21429	64981.752857	43760.21	29270.371429
777.28571429	29062.571429	19564	5536	12098.52	129.5	11.45	1	0	0	0	0	0	0	0	1	2	70564.428571	56450.571429	43065.571429	31867.428571	24128.285714	17717.285714	13428.428571	9103	7085.4285714	5811.4285714	4110	1945.7142857	930.71428571	930.71428571	930.71428571	493.28571429	493.28571429	0	0	0	167158.71571	146242.13571	123581.32286	93744.191429	69290.417143	44285.708571	28195.941429	18204.495714	11712.93	7154.41	3586.2814286	3093.02	2037.4571429
961.14285714	105596.57143	77656.857143	21029.857143	127787.81	0	0	1	1	0	1	1	0	0	0	0	3	192593.85714	170172.85714	142885.71429	112785.57143	90036.285714	71686.428571	52649	39329	29098.428571	22689.285714	16732.571429	14273.714286	11920.714286	7447.1428571	4244.5714286	2946.4285714	2040.5714286	1562.4285714	0	0	577804.54286	542989.2	499734.30857	448692.72714	376558.36714	307102.70143	240650.71143	182060.27286	127402.12429	89489.48	57099.145714	35954.624286	22653.907143
974.33333333	150766.83333	97901.166667	16965.833333	128263.555	150	10	1	1	0	1	1	0	0	0	1	2	245387.16667	225469.16667	195313.5	161377.66667	123968.66667	89157.833333	63839.666667	40558.5	29211.166667	17606.833333	11956.166667	5416	4220.5	2075.8333333	1615.8333333	1123.1666667	596.83333333	596.83333333	0	0	618230.93667	572409.345	518812.07833	459065.93667	392356.11333	322177.27	255284.89333	191735.92333	125569.16167	82165.023333	49615.721667	27914.95	15459.656667
960.71428571	98974.571429	67126	18976.857143	42673.42	570	45	1	1	0	0	1	0	0	0	1	2	196598	169211.42857	136038.28571	106331.85714	82053.285714	62404	48050.428571	38272.571429	27740.285714	20074.857143	15515.571429	10197.714286	6803.8571429	4572.2857143	2589.1428571	2173.5714286	1710.4285714	1710.4285714	1710.4285714	641.42857143	419240.51429	373933.97	310966.37857	240542.87	179970.85571	127520.97429	88355.885714	63037.36	41902.39	25330.86	13218.012857	8308.2857143	3487.7428571
891	35812.714286	22572.428571	5339.7142857	16683.027143	0	0	1	0	0	0	0	0	0	0	0	3	112114.71429	83435	57845.285714	40489	28878.571429	20301.142857	13646.714286	9876.2857143	7398.8571429	5339.7142857	4770	3192.1428571	2150.8571429	1789	1001.7142857	1001.7142857	558.28571429	558.28571429	558.28571429	558.28571429	239335.32714	180753.33714	122986.25	82941.352857	57287.184286	41910.254286	30328.171429	21365.241429	16683.027143	12656.98	8150.5714286	7671.7357143	6628.09
932.57142857	59319.285714	33799.714286	7533.7142857	29963.394286	330	19.5	1	1	0	0	0	0	0	0	1	3	142109.14286	117011.71429	90324.285714	65698	44654.285714	31367.714286	21973.285714	15169.714286	10614.428571	7533.7142857	5797.7142857	2997.1428571	1631.2857143	889.85714286	489.57142857	489.57142857	489.57142857	0	0	0	416203.46429	365715.8	305562.88	237791.99857	171815.27	116726.48286	68218.17	46216.667143	29577.768571	15284.864286	10317.33	6866.9157143	4220.2114286
895	56959.571429	32655.142857	5071.5714286	6473.04	300	20	1	1	0	0	0	0	0	0	1	3	168819.14286	135808.85714	100042.71429	65011.285714	39781.857143	29615.571429	20195.714286	15606	9974.7142857	6176.4285714	720.71428571	720.71428571	367.42857143	0	0	0	0	0	0	0	424958.92429	365606.93286	285633.55857	205058.41143	142172.98	88838.197143	49572.727143	19639.87	6473.04	3677.0257143	3218.17	1242.6357143	697.75285714
824.85714286	80531.571429	50287.571429	5760	75844.411429	1260	77	1	1	0	1	1	0	0	0	1	3	140002.14286	126582.71429	106471	86760.571429	64714.428571	45381.142857	31781.857143	19408.142857	11736.571429	6855.1428571	2030.7142857	762.85714286	432.42857143	432.42857143	432.42857143	0	0	0	0	0	359380.41429	341548.08429	316067.83	280805.44571	239264.40286	192399.20429	149942.56143	104938.79571	73918.547143	45352.647143	26162.148571	12945.417143	6533.3028571
845.71428571	30816.285714	16111.571429	2336	9070.05	90	9	1	0	0	0	0	0	0	0	1	3	93763.857143	76643.142857	52766.428571	34737.285714	21632.857143	14730.142857	9265.5714286	5333.2857143	2864.8571429	2336	1772.4285714	838.85714286	838.85714286	838.85714286	441	0	0	0	0	0	219127.46143	194734.03286	161945.29143	118641.73429	82777.287143	55800.785714	33881.604286	18130.867143	9070.05	4597.0085714	3699.7828571	3195.8485714	1599.6885714
932.57142857	39086.142857	12990.571429	295.85714286	3705.4514286	240	15	1	0	0	0	0	0	0	0	1	3	162160.14286	133763.42857	90373.142857	49796.857143	21612.571429	10228.571429	4120	1504.5714286	1052.2857143	295.85714286	0	0	0	0	0	0	0	0	0	0	412481.07143	370219.70143	300389.81143	219619.00857	146872.17286	90310.545714	34945.84	12396.138571	3705.4514286	477.49571429	477.49571429	0	0
904.57142857	155533.57143	136229.57143	106814.57143	165516.67571	877.06	76.94	1	1	1	1	1	1	1	1	1	3	224973.57143	201564.57143	177651.42857	160428.14286	144278.71429	133938.42857	125672.71429	118636.85714	113887.85714	107914.14286	103339.57143	93626.857143	75035	46661.285714	22664.857143	6908.5714286	1963.5714286	1963.5714286	948.71428571	948.71428571	519722.08429	482875.39286	423970.53571	360581.92714	305106.88571	251629.70571	215118.20857	187949.72429	165131.38714	133445.07429	83055.447143	36589.641429	19078.121429
834.14285714	70148.571429	49034.142857	5798.2857143	34448.957143	430	28.67	1	1	0	0	0	0	0	0	1	3	148408.57143	123333.57143	98080.714286	75697.857143	59450.428571	44278.857143	31325.428571	22375.428571	12309.714286	7177.8571429	4647.7142857	3092.8571429	2412.8571429	1300.5714286	890.57142857	459.42857143	0	0	0	0	436559.28429	402435.43571	346411.40714	275469.13571	203423.98714	145945.05857	97068.378571	60861.612857	34448.957143	19926.427143	11936.927143	7449.2357143	4794.0757143
964.57142857	99059.571429	62451	11460.285714	117208.41286	630	55	1	1	0	1	0	0	0	0	1	2	186655.42857	163898.85714	136274.71429	107493.28571	80824.714286	57108	40764.428571	29103.857143	19795.714286	13109.714286	8583.5714286	5465.2857143	3768	3382.8571429	1810.2857143	535.85714286	535.85714286	535.85714286	535.85714286	0	487009.22571	461969.38714	432502.57857	392874.83429	344074.96571	283274.06143	228663.01143	172098.36286	115282.56857	76822.567143	51145.12	24574.794286	13432.445714
851.14285714	128764.71429	117968.71429	105735.42857	158164.71	391.51	26.2	1	1	1	1	1	1	1	1	1	3	187057.57143	167244.14286	148547.71429	133341.28571	122122.42857	116433	112858.85714	110117.28571	107838.71429	106287	104307.57143	102078.14286	93191.285714	76849.142857	50792	28576.714286	16668.428571	3584.2857143	0	0	473902.08429	442049.44571	395607.10143	346729.27	295401.35143	246208.6	209883.28571	180650.53	157394.60714	137882.56286	104450.15429	55150.234286	25765.09
920.14285714	210659.28571	175843	79977.142857	164169.75429	150	10	1	1	1	1	1	1	0	0	1	3	266115.14286	256004.85714	240493.71429	219262.42857	192407.42857	169249	146928.57143	123885	105433	83823.714286	69017.714286	54811.142857	46968.285714	35456.571429	28650.285714	20494.857143	14104	8250.2857143	5706.8571429	3001	463241.96714	448638.65	428646.51429	400249.62	363256.18857	315077.01429	263707.22714	211010.05857	161089.96571	119298.74429	81521.768571	53577.917143	37162.335714
945.28571429	192472.71429	166366.71429	116018.71429	254900.41143	450	40.5	1	1	1	1	1	1	1	1	1	3	274158.71429	250580.28571	224324.28571	198856	178518.28571	161625	145730.71429	135689	127200.71429	117398	109677.28571	101232	89613	86652.428571	80275	73904	65679.285714	59373.428571	54265.142857	50480	613003.57857	573294.55286	515386.77143	456566.51429	401926.30143	349158.05714	305046.53714	274811.86	254515.37143	234229.34714	219900.88429	204264.28	194611.72143
894.14285714	50260.857143	25545.428571	2118.7142857	15615.278571	0	0	1	0	0	0	0	0	0	0	0	2	141896	118167.57143	83669.142857	55761.714286	36244.714286	22186.285714	13945.428571	7995.5714286	3441	2393	1257.5714286	1257.5714286	921.42857143	921.42857143	512.42857143	512.42857143	512.42857143	512.42857143	0	0	386016.68429	350844.04286	296787.62286	227012.17857	155477.26429	102593.86714	59702.448571	31584.497143	15615.278571	5523.7214286	2911.6885714	2432.2042857	805.90285714
916	34913.285714	23799.142857	11946	20730.331429	0	0	1	0	0	0	0	0	0	0	0	3	81674	67265.285714	51939.714286	38149.142857	27801.428571	22726.285714	18179.428571	16415.857143	13715.714286	11946	10798.142857	7333.4285714	5647	4910.2857143	4106.7142857	3244.4285714	2779.8571429	1799.7142857	1275.8571429	1275.8571429	232834.65571	207382.47	173801.20857	134249.71286	92244.004286	61483.312857	43169.682857	29030.605714	20730.331429	16658.547143	11628.822857	7185.6342857	5535.1028571
1041.7142857	180462.42857	142510.42857	69181.857143	192517.02286	247.06	16.94	1	1	0	1	1	1	0	0	1	3	286211.57143	257454.14286	221615	190474.14286	161473.28571	136552.42857	115162.85714	99102.285714	84636.857143	74411.142857	65390.714286	61045.714286	58336.714286	55751.857143	54186.142857	52865.142857	51477.428571	49042.714286	48534.714286	46926.428571	742392.78	695421.44	642353.72571	582285.87143	508499.54143	430445.30571	343544.14	262747.28286	190593.32714	142222.41143	106728.75714	86669.752857	74915.838571
925.14285714	6208	3780.8571429	1024.4285714	3622.5485714	0	0	0	0	0	0	0	0	0	0	0	3	28793.428571	16773.142857	11074.714286	7048.4285714	4603.8571429	3780.8571429	3080.7142857	2286.7142857	2069.4285714	1296.1428571	731.57142857	413.85714286	413.85714286	413.85714286	0	0	0	0	0	0	130496.05143	84542.214286	41091.087143	20396.14	10415.348571	6636.1171429	4712.0357143	4369.2228571	3622.5485714	3210.6828571	2780.3828571	2290.8985714	1772.9628571
876.85714286	75058.857143	50651.714286	17361.428571	72709.51	90	7.5	1	1	0	1	0	0	0	0	0	2	163125.42857	136932.28571	106964.14286	81286	60175.285714	46526.285714	37714	28925	24152.428571	19288.714286	15616	12179	10771	8159.5714286	6202.8571429	5764.2857143	4397.2857143	3899.7142857	3899.7142857	3899.7142857	482846.62571	441631.33	393423.88143	329156.79857	259962.23286	193257.61429	139453.50143	100358.90857	69630.524286	44589.658571	28969.66	23546.474286	16018.598571
956	166859.57143	139467.42857	45372.714286	40987.361429	0	0	1	1	0	0	1	1	0	0	0	2	212863.42857	202891	190002.57143	172147.57143	155114.57143	132899	110482.85714	88644	66586.714286	49225	33564.142857	22297.142857	16837.285714	11245.571429	4149	2014.1428571	1550.7142857	1550.7142857	0	0	277878.45429	257090.03429	230286.98714	197996.64857	161953.02286	127401.13	90984.682857	64415.708571	40987.361429	28019.887143	16825.334286	13343.138571	10146.567143
1065	151553	114573.75	37577.75	62233.535	300	21.25	1	1	0	0	1	0	0	0	1	2	247009.5	224335.25	194135.75	160305.5	130273.75	107606.5	86078	67388	54902.25	41440	26470.5	5843.25	2887.75	1574.75	857	857	857	0	0	0	437849.575	403244.665	356607.15	290406.96	220465.64	160774.0375	107631.955	79834.29	62233.535	45040.835	19770.2325	2790.04	0
956.28571429	138445.14286	110064.42857	42399.142857	63039.692857	164.62	12.14	1	1	0	0	1	1	0	0	1	2	214782.85714	190652.85714	166493.85714	143963.85714	122795.42857	103798.14286	85489.428571	71717.857143	57071.571429	44874	34885	24754.857143	18314.571429	12001.285714	7621.8571429	3318.2857143	2416.1428571	505.14285714	0	0	468833.41286	422522.46143	359104.48714	293992.53857	235562.82857	174023.02429	127076.84714	89435.918571	61500.295714	35125.641429	19789.238571	9391.09	3582.5742857
805.71428571	48946	32345.142857	9292.7142857	43743.462857	0	0	1	0	0	0	0	0	0	0	0	1	98612.285714	85683.428571	69100.857143	52818.714286	40123.571429	30201.571429	21544	17189.571429	12917.285714	9843.8571429	8441.2857143	5641.8571429	3905.4285714	1686.5714286	1274.8571429	0	0	0	0	0	244034.83429	227390.59	205671.54429	175054.02571	141312.98571	111642.42429	84869.525714	61721.005714	42973.508571	32406.632857	23020.375714	12749.832857	6408.3214286
811.71428571	30389.142857	15588.714286	1770.7142857	55464.458571	0	0	1	0	0	0	0	0	0	0	0	3	90358.571429	74436.142857	56167.428571	36498.714286	21660.571429	12378.285714	7333.5714286	4129	2270.7142857	1770.7142857	1489.2857143	882.14285714	882.14285714	505.85714286	505.85714286	505.85714286	505.85714286	505.85714286	0	0	345282.51857	328854.17143	306999.31	274219.06143	229750.04571	176349.93143	131102.62	88711.815714	53153.974286	27613.5	14995.308571	5251.2157143	4184.9871429
930.42857143	158376.57143	148072.71429	137830.28571	164011.54286	150	10	1	1	1	1	1	1	1	1	1	3	222505.71429	201100.71429	176907.57143	161883.57143	152090.14286	146254.85714	143540.71429	142182.28571	139637	138107.85714	136678.71429	134820.28571	134143.28571	133024.57143	131826.14286	131392.42857	130925.28571	129943.14286	128429.42857	126250.28571	500839.59143	476829.29286	435330.30714	374245.53857	308903.55429	246392.73714	200892.63429	174483.05286	162856.31143	155522.53571	152385.95429	149956.60714	147207.06857
940	30862.285714	26404.142857	2921.5714286	8345.1185714	300	20	1	0	0	0	0	0	0	0	1	3	67660.857143	48975.714286	38921	32655.571429	28487	26101.714286	23205.714286	17938.857143	7460.8571429	2921.5714286	2921.5714286	2596.7142857	1904.7142857	1904.7142857	1904.7142857	1904.7142857	1904.7142857	1407.2857143	906.28571429	906.28571429	211739.27143	151790.95143	96897.838571	65104.644286	47056.082857	39060.77	30424.47	14837.542857	8345.1185714	6728.1857143	6728.1857143	4718.6014286	4718.6014286
913.57142857	134113.42857	93499.857143	20499.714286	165011.16571	420	21	1	1	0	1	1	1	0	0	1	2	186602.85714	179320.28571	163422.57143	141492.14286	114364.42857	85977.714286	62506.714286	41425.285714	27470.714286	21600.714286	14142.285714	10365	8292	5328.1428571	3321.1428571	2457	2457	1486.4285714	1486.4285714	1486.4285714	456889.14571	445876.71429	433386.20143	413667.40286	385862.14571	339097.86143	287234.34	223531.36857	163472.26143	115553.08429	69443.194286	37846.414286	25555.875714
969.71428571	337259.42857	304665.28571	247446.28571	329086.77571	620	58.25	1	1	1	1	1	1	1	1	1	3	411867.42857	392114.28571	368426.42857	343318.71429	321375.71429	299003.85714	280955.14286	266763.28571	256522.14286	248823.42857	242825	238753.14286	235304.85714	231957.14286	227525.42857	221110.85714	214227.71429	203089.28571	192231.57143	178141	718080.21857	676893.51286	622107.73857	553883.28429	479962.97857	428176.33571	378957.28571	353285.28143	327161.86	308528.57571	302235.19143	293407.92571	283257.89857
945.28571429	169374.85714	145233.85714	115996.14286	141552.15	541.1	37.21	1	1	1	1	1	1	1	1	1	3	251011.57143	226045.71429	198557.28571	176042.85714	155365.71429	142173	135198.71429	128057.71429	124169.85714	117926.71429	109631	97332	80885.285714	60463.714286	40499	25481.428571	12181.285714	6358.4285714	2743.7142857	1117.7142857	525209.71857	480904.50143	416576.55	350920.29	289732.01429	232517.39286	188535.99571	164566.32143	141166.93286	107012.59714	65242.122857	24483.164286	7970.7957143
888.71428571	26740.857143	15938.857143	2948.5714286	11298.98	450	27.5	1	0	0	0	0	0	0	0	1	3	106497.42857	74195.142857	46835.285714	30275	20745	14558.428571	9240	4904.1428571	3987.2857143	3221	2379.7142857	2078.4285714	1392.2857143	1392.2857143	1000.4285714	1000.4285714	1000.4285714	522.28571429	0	0	493149.82	454084.37857	378939.41714	279373.80286	176345.06286	98895.517143	43512.874286	22445.287143	10914.208571	9719.96	7523.1742857	4607.7814286	4079.0242857
996	125419.14286	93149.571429	41346.857143	147947.02286	451.51	36.7	1	1	0	1	1	0	0	0	1	2	219703.57143	194944.14286	164878.57143	133769.85714	109856.28571	86269.857143	71342.142857	58424.571429	49132.428571	42995.142857	37553.857143	33494	29345.142857	23843.857143	22642.285714	19245.142857	17424.714286	14513	12454.142857	11901.142857	571318.56857	545106.87143	505939.37571	456056.27143	390559.27143	317594.54	250221.52571	189803.04714	144866.01429	108750.42429	78681.29	60897.654286	47516.967143
949	185648	157714.85714	99724.142857	214540.51143	279.5	17.45	1	1	1	1	1	1	1	1	1	3	260300.14286	240794.85714	216915	192006.28571	171103.57143	153114.14286	138023.14286	123420.14286	112704.85714	102194.42857	86390.428571	74820.428571	65176.285714	54349.142857	41170.714286	34303.142857	27445.428571	20640.285714	16047.857143	14968.428571	565787.68571	542243.93	503243.17714	459364.95571	407873.55143	357407.36714	308701.76	258485.08571	213385.26714	186508.79714	159429.13857	128984.28857	106040.63714
862.42857143	113932.85714	86597.857143	23029.285714	53931.174286	0	0	1	1	0	0	0	0	0	0	0	2	173203.85714	155888.71429	136831.14286	118280.71429	100421.28571	81275.428571	64694.285714	51695.428571	39355.571429	26590.142857	15222.285714	8938.4285714	4873.2857143	3035.8571429	2217.8571429	1364.8571429	0	0	0	0	361430.61	336601.8	301039.57	256522.30429	205468.20429	160099.46714	122255.66	85461.544286	53931.174286	29255.642857	14394.4	6019.3585714	2310.8628571
820.71428571	258073.28571	215934.42857	102592.85714	190680.62286	481.51	32.2	1	1	1	1	1	1	0	0	1	2	335323.28571	319231.85714	293670.42857	266091.85714	235410.85714	207710.71429	181653.14286	155128.85714	129519.28571	106716.57143	88763.714286	73344.285714	58860	46206.714286	36606.857143	27670.428571	20432.857143	15556.714286	12999.571429	9202	592760.25	562412.77429	525605.73143	477777.10571	419043.40429	361815.19286	298207.4	243302.45714	188755.45571	143965.35	108889.74714	81355.874286	58489.37
921	40129.857143	28893.285714	4625.7142857	50847.525714	249.5	16.96	1	0	0	0	0	0	0	0	1	3	90736.285714	71945.428571	55881.142857	42437.142857	32810.714286	26433	19470.714286	13714	8495.7142857	5171.7142857	3186.8571429	682.85714286	0	0	0	0	0	0	0	0	288513.32286	259798.70286	232495.51714	200502.86	161966.69286	128256.43286	96777.015714	69299.365714	50847.525714	33807.3	21273.528571	10440.065714	3476.53
899.85714286	35438.857143	22408	6311.2857143	24966.435714	150	7.5	1	0	0	0	0	0	0	0	1	2	102355.28571	83190.571429	58365.714286	39405.714286	27637	20737.714286	13846.714286	10497.428571	7327.5714286	6582.7142857	5733.8571429	3560.7142857	3221.5714286	2851	2452.8571429	2038.4285714	2038.4285714	2038.4285714	2038.4285714	2038.4285714	320297.60286	289908.55	244372.14286	191169.57571	136653.14714	85200.077143	54513.731429	34029.005714	24966.435714	14361.058571	11286.381429	7345.1614286	6294.9971429
931.25	48708.5	36429.5	11236.75	23098.515	180.01	13.26	0	0	0	0	0	0	0	0	1	1	109787.25	88158.5	68858.5	52312.75	42475.25	34296	27490.75	20817.25	14400.5	12200.75	9711.25	8048.5	6223	4302	1526	778.75	0	0	0	0	242704.4375	209911.245	176034.8475	129713.505	99544.375	72216.26	52240.3525	37754.025	22425.05	18240.7	13477.1425	9112.555	4445.3725
946.71428571	83858	58117.571429	13135	20646.588571	161.51	10.87	1	1	0	0	0	0	0	0	1	2	158977.71429	136882.42857	111807.28571	90405.428571	70141.857143	52178.857143	39368.714286	28866.857143	21401.857143	14783	11092	7643	5569.7142857	4478.7142857	1719.4285714	446.14285714	0	0	0	0	346714.34286	314383.34571	261852.17286	201492.18571	139183.14	94890.035714	60619.932857	36877.738571	20262.022857	12549.705714	7192.6457143	6197.3357143	2431.9428571
942	60483	37235.428571	2740.7142857	46006.74	450	32.5	1	1	0	0	1	0	0	0	1	3	148016.71429	121294.14286	90748	64958.857143	46639.285714	32949.285714	19911.285714	12015.714286	7958	4391.5714286	1578	0	0	0	0	0	0	0	0	0	406711.26	365566.64571	315312.20714	251737.51857	198105.06571	146218.40286	107409.89286	74643.74	45236.747143	30231.402857	13585.867143	6634.3114286	3473.3742857
831.71428571	84319.857143	54404.428571	13696.857143	66119.784286	49.5	2.64	1	1	0	0	1	0	0	0	0	3	159433.85714	138327.57143	115210.42857	91820	69368.714286	49214.142857	39200.571429	28538.571429	20355	14792.857143	12244.142857	5322.5714286	3626	2156	1373.4285714	932.14285714	475.57142857	0	0	0	424834.4	394018.02	352221.03286	299719.15429	245263.79429	186918.94143	131658.61714	93380.942857	64579.874286	43638.39	31985.687143	15160.08	9314.2628571
758.28571429	124926.14286	95693.428571	57519.714286	86119.455714	230	18.67	1	1	0	1	1	1	0	0	1	3	220588.57143	200756.57143	168538.28571	135753.57143	106566	91409.142857	79519.428571	74133.285714	67054.285714	58339.142857	53183.571429	49133.285714	41219.285714	34122.571429	27319	13564	5397.8571429	1066.4285714	544.71428571	0	442259.43857	410577.75857	355186.22143	293007.06	219985.84429	158407.71571	118633.84429	99218.77	85349.178571	75603.475714	58078.72	36099.901429	14328.277143
1072.7142857	32289.714286	20064.428571	1111.1428571	11678.058571	150	7.5	1	0	0	0	0	0	0	0	1	3	80309.857143	63872.571429	48541.285714	36156.285714	24773.714286	18386.857143	11352.142857	5769.2857143	2126.8571429	1111.1428571	1111.1428571	809.57142857	809.57142857	430.71428571	430.71428571	0	0	0	0	0	205075.55857	186496.50714	161910.96429	130434.55286	101260.17	72622.93	45793.297143	26166.177143	11678.058571	6495.6742857	3397.14	1951.5857143	1419.6
925.14285714	52544.857143	29472.571429	5307.2857143	25127.577143	0	0	1	0	0	0	0	0	0	0	0	3	173621.71429	136228.71429	92026.428571	59205	38573.714286	26257.428571	17235.571429	11328.285714	8133.5714286	5581.4285714	4128.1428571	3182.7142857	2492.4285714	2492.4285714	2084.1428571	1651	1194	1194	690.85714286	690.85714286	545866.67286	496220.39429	420581.37571	321345.94286	216902.42714	131243.87857	77612.741429	40260.192857	23202.248571	12312.355714	8265.3842857	6300.2457143	5227.67
1010.2857143	11306.142857	8174.4285714	2604.1428571	7621.1414286	0	0	0	0	0	0	0	0	0	0	0	3	53612	29912.857143	18254.714286	12552.857143	9582.2857143	7249.2857143	6182.5714286	4780.1428571	3870.8571429	2604.1428571	1460.4285714	1149.7142857	812.42857143	428.85714286	428.85714286	0	0	0	0	0	209206.71714	150896.62	93381.424286	46449.708571	22606.894286	14625.048571	11364.585714	9427.05	7235.7471429	4827.8014286	3894.8357143	3894.8357143	3348.6542857
981.71428571	281683.71429	230911.14286	87259.714286	184437.25571	411.01	26.66	1	1	1	1	1	1	0	0	1	2	381695.28571	359598.14286	330232.42857	294009.85714	256303.28571	218411.57143	182907	149009.42857	119627.85714	92483.285714	71352	55115.571429	39473.714286	28718.571429	19120.571429	11878.428571	8219.2857143	5812.2857143	4270.2857143	3713.5714286	759027.87286	723010.08429	677516.33571	609635.09286	521032.06143	438256.58286	348706.66	260470.05	182126.43714	128083.56	85156.802857	48049.602857	30996.795714
970.57142857	162687.85714	141978.42857	103139.42857	164974.10857	240	13.5	1	1	1	1	1	1	1	1	1	1	212071	201415.71429	185701.42857	167806	151578.57143	138619.14286	126290.71429	117055.14286	109987.57143	104507.57143	99650.285714	95545.285714	89403.857143	83867.428571	80276	73017.142857	63892	53284.571429	39342.571429	18726.142857	400453.98714	382864.85714	357582.36857	320670.69571	281948.36857	242116.78	211138.57571	184605.62714	164588.90857	150341.93143	136833.60429	127985.93	119375.89714
1051.8571429	247853.71429	219063.57143	168886.28571	287790.36143	699.5	68.96	1	1	1	1	1	1	1	1	1	3	346099.57143	316050.57143	283649.42857	254821.71429	233677.28571	214483.71429	200357.28571	186695.71429	177434.85714	169714.71429	164848.71429	159846.28571	154736.71429	149554	148377.28571	144516	139048.42857	136158	132535.14286	128176.85714	763257.58571	719368.63	657535.33857	582968.65429	502033.73143	428505.52	366445.07857	320788.59857	286634.50429	259058.38714	239868.45	231014.66143	222488.71286
950	157041.14286	130305.57143	64207.714286	67558.3	293.03	23.35	1	1	1	0	1	1	0	0	1	3	215318	201869.28571	182895.42857	163089	142976.71429	124170.57143	107887	92954.571429	78462.571429	66698.714286	56072.714286	48294.428571	39799.571429	34247.714286	31849.857143	27571.714286	24822.857143	22856.857143	20247.142857	16450	321050.30286	296834.02	265945.88286	220400.72	180117.23857	143537.47286	114755.02	90691.492857	67173.277143	57054.844286	44021.31	35119.628571	29705.098571
799.57142857	63646.285714	52903.714286	26112.428571	40480.675714	151.51	10.2	1	1	0	0	1	1	0	0	1	1	110897.57143	93488.285714	78960.857143	66113.285714	57039.857143	51993.428571	48079	43101.285714	37158.428571	29132.857143	16864.714286	6944.4285714	2236.7142857	425.28571429	425.28571429	0	0	0	0	0	282293.37714	253830.51857	208876.08571	157530.49286	115476.07571	89906.977143	71284.458571	58731.118571	39710.615714	21042.672857	4199.02	1273.2214286	1273.2214286
867.85714286	69026.428571	46065.428571	11015.428571	34787.162857	150	8.5	1	1	0	0	0	0	0	0	1	3	127064.85714	112934.71429	95372.285714	74144.714286	57356.714286	42397.571429	31326	20936.714286	15623.428571	11291	9262.5714286	8030.7142857	6648.5714286	5918.1428571	4707.4285714	2984.5714286	2075.2857143	1126.7142857	624.57142857	624.57142857	292165.42857	271122.93714	241546.41571	201748.31429	164856.50429	128512.84143	90977.807143	56266.847143	34787.162857	24729.721429	17600.054286	12706.75	10587.031429
992	172718.71429	140811.57143	84912.428571	188441.88857	177.06	12.36	1	1	1	1	1	1	0	1	1	2	247156.71429	228252.57143	204899.14286	179993	154423.14286	134256.14286	118560.85714	107291	96785	87119.428571	77670.142857	70138.142857	61270.714286	52005.428571	41957.285714	35930.857143	27684.142857	21878.857143	17778.428571	10726.285714	517092.09429	482752.14571	447812.62429	405953.39857	353636.44429	301690.55	258502.13429	217391.32857	187672.30429	162939.39	141911.57571	125197.73	112290.43
759.57142857	35870.571429	21902	4922.4285714	12649.572857	0	0	1	0	0	0	0	0	0	0	0	2	76156.285714	63450.857143	50186.571429	38238.428571	29000.428571	19925.714286	13386.714286	9993	6994.4285714	5199.5714286	4045.2857143	3435	2066.2857143	1326.5714286	924.71428571	503.14285714	503.14285714	503.14285714	0	0	176947.90143	156598.64143	133216.76286	104970.36286	79160.441429	55586.864286	32948.545714	19889.68	12649.572857	9026.0857143	6789.1628571	4819.4828571	4819.4828571
948.57142857	125479.71429	93325	30579.285714	97331.042857	279.5	22.13	1	1	0	1	1	0	0	0	1	3	216433.14286	192416.57143	163140.28571	134653.42857	106936.85714	88401.571429	69001	55669.857143	42958.285714	32226.285714	24844.285714	20142.714286	16025.142857	14508.857143	10516.428571	6667.5714286	4852.1428571	3876.4285714	2835.8571429	2299.8571429	552774.27286	516980.49714	463358.49	401022.03143	324756.82857	257394.72857	189308.78857	139200.60429	95021.152857	65018.785714	41158.84	31848.527143	20540.277143
842.28571429	168887	128621.85714	43568.285714	193694.49	519.5	33.63	1	1	0	1	1	0	0	0	1	2	223694.85714	214007.42857	197816.57143	175745.28571	149615.14286	120998	96874.714286	75171.285714	60227	46874.857143	37498.571429	27168.857143	20619.428571	14734	12336.857143	8907	5237	4276.2857143	1703.2857143	1159.2857143	504245.70857	485440.33571	465136.32	432928.01714	396249.72857	348530.71286	296454.90143	243872.62714	191769.77571	136121.31714	96993.25	63490.704286	41631.902857
826.14285714	28416.714286	20506.571429	5984.5714286	18674.911429	0	0	1	0	0	0	0	0	0	0	0	3	67772.857143	54654.428571	40171.285714	30819.571429	23938.285714	19436.714286	15661.142857	12292.428571	9126.8571429	6536.7142857	4829	2910.8571429	2910.8571429	2145	936.85714286	515.57142857	515.57142857	515.57142857	0	0	157828.80143	136928.98	108720.77143	84930.471429	60480.732857	43206.785714	34404.698571	24773.222857	18674.911429	15450.512857	14123.447143	10157.392857	6984.9057143
936.42857143	201692.14286	143478.85714	20548	124094.65571	426.56	36.22	1	1	0	1	1	0	0	0	1	3	313840.85714	287157.14286	252708.28571	213863.14286	172357	131106.71429	92659.142857	59952.285714	37934.285714	24389.857143	11620.428571	5968.8571429	3616	2480.8571429	889	457.14285714	0	0	0	0	821684.47857	785136.89714	720179.13571	622370.38143	510780.34143	397223.39571	285931.20286	189500.67571	122938.92571	80716.355714	49806.15	40453.468571	33595.638571
841.66666667	18682	11341.333333	1130	10314.308333	1.51	0.2	0	0	0	0	0	0	0	0	0	3	53868.666667	40436.833333	31385.333333	21107	15168.333333	10980	6623	3651.1666667	2073.1666667	1450.6666667	793.5	420.33333333	420.33333333	0	0	0	0	0	0	0	148963.025	125903.88	107393.71833	88617.918333	68581.681667	44741.328333	24154.008333	16269.005	10314.308333	7466.3533333	4258.7183333	2581.3933333	1364.5583333
1089.1428571	213320.14286	182084.85714	135688.28571	203698.36857	300	20	1	1	1	1	1	1	1	1	1	2	310278.85714	281838	251653.85714	221556.14286	196182.57143	177053.85714	160143.85714	151039	144183.57143	136781.14286	132245.42857	129727.71429	128379.85714	126513.42857	123662.57143	121073.85714	111474.14286	104114.85714	90157.142857	66831.142857	651677.21143	603816.26857	542619.68429	465779.9	395820.16714	336154.58143	276676.21429	237303.57571	203313.32714	183283.40286	170270.12	160941.60143	153979.19429
855.14285714	69233.285714	36867.428571	4121	186229.37857	12.1	1.61	1	1	0	1	0	0	0	0	0	1	182204.42857	147810.71429	108704.71429	76208.857143	52707.142857	30279	19188.285714	11180.714286	6908.2857143	4121	3261.7142857	1089.8571429	398.14285714	398.14285714	0	0	0	0	0	0	813106.01571	787898.45286	745145.77857	674669.07714	579559.82857	472324.94714	365949.82286	274014.66714	185459.04143	127523.14143	77356.804286	40329.577143	24235.647143
899.71428571	36889.714286	24470.428571	5183.2857143	21900.97	0	0	1	0	0	0	0	0	0	0	0	2	98350.857143	77049.571429	57715.142857	41577.571429	30538.285714	21433.285714	15413.571429	11459.428571	8057.1428571	5455.5714286	2271	701.85714286	366.85714286	0	0	0	0	0	0	0	373804.69857	346352.08857	312562.76429	258451.66143	195628.40286	135817.84714	81033.395714	50501.641429	20744.882857	6959.2214286	2505.4357143	536.20714286	0
827.33333333	141539.66667	117637.66667	67471.666667	140743.655	10	0.67	1	1	0	1	1	1	0	0	0	2	208530	187085.5	166282.83333	147154	128913.83333	114978	102261.33333	91447.166667	78630.833333	69089.166667	60425	54171.666667	51796.166667	47443.5	42331.5	39863.333333	38777.5	38225.5	37012.5	35113.333333	475649.15167	440182.92	399884.47167	353244.88667	296889.855	252965.245	212740.14	173701.53833	139845.51333	118628.66167	93626.618333	71281.01	59321.166667
893.57142857	184268	162582.14286	138491.14286	187841.54429	670	47.83	1	1	1	1	1	1	1	1	1	2	259349.57143	240094.42857	215780.14286	191637.42857	171927.42857	159520.28571	153132.42857	146787.85714	142685.57143	139317.85714	135598.57143	133110.42857	132102.42857	130644.42857	129053.42857	127316.85714	124136	120305.28571	117718	116658.14286	498472.35429	465340.83	422546.45714	367442.67143	311759.96714	263319.89	228117.71286	203069.29714	187070.81286	176523.02571	166716.95286	161337.47714	158091.27857
911.28571429	267372.28571	223530.57143	140228.28571	257007.39286	440	22.58	1	1	1	1	1	1	1	1	1	2	371119.57143	350476.57143	318461	279001.42857	244246	216155.14286	196053.85714	179642.14286	165938.71429	143530.14286	127743.71429	111732.42857	86970.714286	64392	42394.571429	20515.714286	6421.8571429	1560.8571429	532.28571429	0	780858.54429	752787.64429	711970.59714	659352.60143	579544.84	479017.55	388875.42857	314469.14	254698.01	198994.00571	136815.35	68157.401429	21803.87
858.4	197459.2	168203.2	91601.8	182015.53	7.06	0.94	1	1	0	1	1	0	0	0	0	2	273563	250454.2	228233	204894.4	184388.8	161975.8	139997.2	124070	109950.8	96215.4	81020.6	73985.6	68694.2	64054	60693.8	54729.8	50859.2	44802.8	39756	36733.4	571009.89	542030.208	502504.692	450557.12	399082.032	336125.27	281138.384	225820.516	180937.76	150841.016	113531.902	90805	77391.608
801.42857143	122039.57143	93745	32655.571429	70598.308571	133.03	11.34	1	1	0	1	1	0	0	0	1	2	188136.28571	170128.57143	149435.14286	127866	107095.28571	88240.285714	71339	57362.714286	45479.857143	35136.428571	25100.857143	18154	12324.428571	7113	4298.8571429	2600.2857143	1229.7142857	739.57142857	739.57142857	739.57142857	332139.17714	303600.37714	270685.8	232356.40143	193750.51286	160116.98571	124772.40857	93652.508571	69058.188571	48350.354286	35280.318571	14678.871429	9332.0257143
846.42857143	230034.71429	188342.85714	98835.285714	209647.02286	343.03	23.1	1	1	1	1	1	1	0	1	1	2	335720.28571	307870.14286	275705.71429	239912	207048.42857	180396.85714	153360.28571	134185.28571	118814.28571	102139.85714	91885.285714	83129.142857	76252.571429	66921	58559	52178.142857	44399	33289.428571	23974	17997.142857	766082.81857	725369.99	665402.91143	581904.66429	492196.27143	408569.49429	329830.00286	265386.15143	206569.82286	161904.21429	129988.03	95596.677143	68847.691429
850.14285714	183651.28571	150002.28571	58720.428571	209173.53429	397.06	40.44	1	1	1	1	1	1	0	0	1	2	258487.57143	236451.71429	214280.14286	191724.28571	166821.57143	142670.57143	118655.14286	96473.857143	79362	63938.285714	46580.571429	35910.571429	24981.142857	19088.142857	11866	10175.428571	6515.2857143	4085.2857143	3568.8571429	1395.2857143	670080.24429	645381.64286	605488.20571	552546.61286	488766.71571	422519.48286	351986.00714	275599.74571	204167.40857	145295.47143	97180.795714	65895.525714	42460.957143
1058.4285714	7616.2857143	5351	1876.4285714	5440.7557143	139	12.23	0	0	0	0	0	0	0	0	1	3	36658	22804	13986.714286	8548.4285714	5752.5714286	4733.1428571	3878.1428571	3091.8571429	2623.7142857	1876.4285714	1876.4285714	1249.7142857	1249.7142857	1249.7142857	846.28571429	0	0	0	0	0	114746.95857	86088.614286	54370.362857	34772.377143	23558.54	17369.407143	12141.354286	7287.91	5440.7557143	4600.6571429	2811.3014286	1826.2728571	1826.2728571
819.57142857	33728.142857	20755	3981	12969.714286	0	0	1	0	0	0	0	0	0	0	0	3	74705.285714	62680.142857	48044.285714	36134.571429	27916	18920.857143	13433.142857	10051.428571	7058.1428571	4257.1428571	3126.2857143	3126.2857143	2414.5714286	1315.2857143	913.85714286	491	491	0	0	0	152148.00143	131067.30714	101667.78286	71374.144286	51190.944286	35521.925714	26506.401429	20130.578571	12969.714286	9325.8742857	7494.48	6499.6714286	5458.13
818	33149.285714	18211.857143	896.42857143	8008.3485714	79	7.24	1	0	0	0	0	0	0	0	0	3	111532.42857	87882	61026	39381.714286	25196.285714	15022.571429	7599.7142857	3103.5714286	1963	896.42857143	605.57142857	0	0	0	0	0	0	0	0	0	320064.70429	290854.89429	241787.07286	175755.39429	109371.24714	63447.155714	34781.658571	16540.162857	8008.3485714	5980.6642857	4630.8342857	2228.8614286	1158.9957143
918.42857143	33033.857143	18555.142857	556.14285714	78753.152857	0	0	1	0	0	1	0	0	0	0	0	3	80811.285714	65378.571429	49956.428571	36785.285714	25526.571429	16570.285714	9191.7142857	5410.7142857	2645.2857143	1108.7142857	556.14285714	556.14285714	556.14285714	556.14285714	556.14285714	556.14285714	556.14285714	556.14285714	556.14285714	0	312493.46714	297242.73286	276241.11857	248098.47286	216291.82714	179742.70714	142331.60286	107435.64714	77213.751429	41082.811429	21390.645714	11548.111429	7301.2557143
991.71428571	161316	108642.85714	27123.714286	66318.465714	46.56	3.57	1	1	0	0	0	0	0	0	0	1	291741.71429	260446.57143	218918.42857	173938.71429	131385.14286	98269.285714	71867	54431	39784.714286	29046.142857	22194	15916.142857	11163.142857	9290.2857143	6100	5248.2857143	2475.1428571	532.14285714	532.14285714	0	642217.17	590152.59286	513187.14286	420434.14571	325136.48714	239033.22286	163938.65571	107403.53429	65163.658571	38546.882857	22026.852857	15631.561429	10814.284286
844.2	73409.6	46181.2	5231.8	22071.182	250	22.17	1	1	0	0	0	0	0	0	1	3	173974.4	146453.2	112928.4	82534.2	58974.4	38059.8	25616.8	14835.4	8836.8	5622	4821	3941	3941	3941	2826.6	1647.8	1647.8	1647.8	1647.8	886	405978.71	355935.272	282263.116	211730.984	142744.506	93990.202	56848.71	30589.562	22071.182	10652.182	8770.094	6667.172	6667.172
945.57142857	103634.71429	77040.857143	24674.857143	39994.44	607.06	44.44	1	1	0	0	0	0	0	0	1	3	182906.57143	159974.42857	133831.14286	109685.57143	89065	72764.142857	58288.857143	43053	35038.428571	26601.142857	20932.571429	15250	10796.428571	7842.2857143	4638.4285714	3781	3333.2857143	2376	1367.5714286	831.28571429	407337.63857	362080.64429	292312.82143	223680.69	163631.70143	115001.55714	82102.4	56626.404286	39609.565714	26234.428571	17684.35	9816.0671429	3934.1771429
910.85714286	50373.428571	35063.571429	10352.428571	46162.535714	151.51	10.2	1	1	0	0	0	0	0	0	1	3	116175.85714	93144.857143	73902.857143	54816.285714	43051.571429	32771.571429	22669.428571	17288.428571	14040	11456	7751	4367.1428571	4367.1428571	3235.5714286	2838.7142857	2397.1428571	1489.7142857	522.85714286	0	0	395939.16	361497.34286	319552.65	270074.11	213717.67714	157064.77857	108961.95286	72901.84	45392.05	30097.118571	23412.957143	16035.552857	11265.464286
940.28571429	42039	31900.857143	8769.1428571	40008.214286	990	86.75	1	0	0	0	0	0	0	0	1	3	106213.42857	79957.714286	58065.142857	44848.285714	35858.428571	30222.857143	25060.428571	20059.857143	12684.285714	9316.7142857	6157.4285714	3337.8571429	1592	1212.7142857	417.85714286	0	0	0	0	0	390173.84571	339337.18	272390.05	209077.74286	148955.79	106239.20286	79763.374286	58293.308571	40008.214286	27352.117143	17027.152857	11203.227143	8505.7571429
907.28571429	65639.857143	35952.571429	3222.5714286	24358.204286	90	6	1	1	0	0	0	0	0	0	0	3	139074.14286	120075.14286	96352.857143	72397.714286	50098.714286	32108.285714	20775	11697.857143	7630.7142857	4050.5714286	2652	1101.4285714	404.71428571	404.71428571	0	0	0	0	0	0	366740.84143	337523.73857	294986.43857	242495.88286	185217.97	134853.71857	94013.315714	51504.642857	24358.204286	10874.451429	4594.7485714	1638.5642857	578.69
945.42857143	51043.285714	40208.714286	24383.285714	31550.991429	167.06	9.19	1	0	0	0	0	0	0	0	1	3	93284.571429	79211.857143	67097.714286	54594.714286	45816	37625.142857	31200.571429	27984.714286	26161.285714	24655.571429	24096.857143	22832.714286	21099.571429	19998.571429	19219.428571	17921.428571	14689.285714	8874.2857143	2221.4285714	601.42857143	237613.23429	207422.63143	167700.69571	125982.71	93898.965714	70561.922857	49669.051429	39520.83	31550.991429	26263.332857	21843.705714	18865.135714	12927.682857
869.42857143	16052.285714	7503.8571429	1526.5714286	8376.3485714	0	0	0	0	0	0	0	0	0	0	0	3	67337.142857	47077.142857	29156	19160	11501.571429	6577.2857143	5045.1428571	4250.4285714	2843.2857143	2081.1428571	1526.5714286	1526.5714286	1526.5714286	1526.5714286	1526.5714286	1090.1428571	1090.1428571	1090.1428571	571.28571429	571.28571429	227314.71714	192194.96	139034.28	81110.415714	44157.577143	26342.112857	16400.357143	11588.337143	7991.3314286	7991.3314286	4772.1342857	3787.5857143	3265.4442857
928.16666667	18872.333333	12670	3032	15507.558333	39.5	2.63	0	0	0	0	0	0	0	0	0	3	55621.666667	39274.5	27059.333333	20088.333333	15243	11593.833333	7988.1666667	5871	4529.3333333	3032	3032	3032	1043	597.5	597.5	597.5	597.5	597.5	0	0	303221.44167	274993.32167	233535.485	187764.10833	130270.06667	85691.808333	44315.34	26558.516667	15507.558333	8938.1933333	4734.7766667	3063.065	1839.16
863.57142857	17090.857143	11825.285714	3773.5714286	9018.5014286	150	10	0	0	0	0	0	0	0	0	1	3	48003.428571	34901	25396.714286	19378.428571	14281.857143	11372	8490.8571429	7109.2857143	5318.7142857	4045	2625.7142857	1056.7142857	382.28571429	0	0	0	0	0	0	0	204363.93429	179704.00714	143304.33143	97051.988571	56446.034286	30083.964286	16604.911429	11560.361429	9018.5014286	6201.99	4818.4285714	2811.7242857	1749.3228571
942	88657.428571	62247	30738.428571	76565.911429	310	15.67	1	1	0	1	0	0	0	0	1	3	205922.71429	168714.57143	127542.14286	95639.571429	74080.714286	57670.428571	48428.285714	42176.428571	36688.142857	32117	24962	18993.428571	7653	3584.2857143	418.71428571	0	0	0	0	0	525223.75571	462164.35714	381414.69429	301545.69429	224661.60143	166755.93571	121769.00286	91217.752857	76181.151429	67684.01	51906.648571	37624.018571	22148.732857
872	175973.71429	162914.85714	130281.57143	186289.17286	470	31.67	1	1	1	1	1	1	1	1	1	3	223980.28571	208228	192629	179655.42857	168905.85714	160160.85714	154461.14286	146079.14286	137589.57143	132200.71429	125929.57143	122149.28571	115280.57143	109340	102930.42857	97773.142857	91342.857143	84984.571429	72563	64984.428571	436517.55286	414944.23286	381834.51857	343604.54286	303608.68857	272338.71429	238933.68714	210122.20429	185904.82714	172429.98143	155714.13429	135625.62571	115899.91571
920.28571429	18904.571429	8483.5714286	1598.7142857	10175.98	0	0	0	0	0	0	0	0	0	0	0	3	84259	60655.285714	35572.714286	22031.285714	12888	6963.2857143	4267.8571429	2829	2374.7142857	1598.7142857	1023.2857143	409.42857143	409.42857143	409.42857143	0	0	0	0	0	0	241363.78	201375.83143	154154.10571	105137.62571	65264.171429	39133.551429	23904.984286	15964.672857	10175.98	7305.9157143	5078.3057143	3594.5328571	2496.9957143
934.14285714	91161.285714	66992.857143	22758	72355.335714	720	48	1	1	0	1	1	0	0	0	1	3	178842.57143	154107.71429	122628	97534	77380.428571	62112.428571	49610.428571	40082.428571	30519.571429	24962.142857	14397.142857	6997.5714286	3236.4285714	2873.5714286	1665.4285714	1665.4285714	1199.8571429	1199.8571429	1199.8571429	652.57142857	483808.66857	456240.25	412489.92286	349792.95286	275652.62857	200675.05857	138319.19857	96491.568571	71969.734286	50912.61	33656.015714	16381.578571	7796.4142857
942	72155.857143	44566.428571	7676.1428571	8257.67	463.03	32.42	1	1	0	0	0	0	0	0	1	3	149089.57143	128142.57143	104600.42857	78188.857143	55844.571429	41220.142857	28034.714286	20478.857143	14995.571429	9323.8571429	5339	1612.8571429	1276.5714286	909.28571429	909.28571429	491.28571429	491.28571429	0	0	0	391274.83714	349769.80714	286005.19714	209110.70143	132013.16857	80106.611429	40725.35	20094.715714	8257.67	3018.1057143	1708.5585714	1225.4371429	1225.4371429
995.83333333	26233.333333	15903.166667	1495.5	7148.11	1.51	0.2	0	0	0	0	0	0	0	0	0	3	79034.5	56010.166667	38416.5	28044.166667	20909.166667	14475.666667	9126.3333333	5586.6666667	2084	1495.5	1150.1666667	419.5	419.5	0	0	0	0	0	0	0	338526.4	285040.43667	221217.05167	159721.22333	103748.30167	63843.903333	34434.8	14812.986667	7148.11	4335.475	2763.39	2167.74	1553.5066667
899.14285714	37150	22487.571429	4657.2857143	8132.6042857	51.01	3.33	1	0	0	0	0	0	0	0	0	3	119686.28571	97283.857143	68967.142857	43061.714286	28939.428571	19287.857143	14279.428571	10896.142857	7971.8571429	5205.8571429	2906.1428571	1961.2857143	1626.2857143	878.42857143	878.42857143	443.71428571	0	0	0	0	351686.24	307588.77429	255163.93286	190705.67429	119197.59857	71784.115714	35157.52	16799.478571	8132.6042857	6101.17	5234.4814286	3283.8742857	2751.2342857
944.85714286	14924.285714	6138.2857143	815.14285714	2703.4114286	0	0	0	0	0	0	0	0	0	0	0	3	54156.571429	40531.571429	25996.571429	17231	10411.428571	5531	2517.5714286	1534.7142857	1070.4285714	815.14285714	815.14285714	815.14285714	815.14285714	435	435	0	0	0	0	0	140381.57857	117332.47571	86909.284286	58550.821429	36736.697143	20974.101429	8693.35	4556.9485714	2703.4114286	1872.0014286	1872.0014286	1872.0014286	1327.2771429
910.28571429	197950.71429	165275.71429	115191	148960.21714	904.62	91.46	1	1	1	1	1	1	1	1	1	3	300161	270342.14286	237796	206394.85714	180030	160241	146130	134026.42857	125824.85714	117666	110839.57143	100349.85714	93146.714286	84233	74593.571429	68172.142857	59469.428571	50206.714286	39856.285714	30109.714286	709931.87286	653956.52714	574858.54286	469763.29714	377143.37714	294259.62857	229429.71714	186392.22571	147806.17714	118161.95	101157.75286	83897.107143	61921.438571
884.14285714	36274	22382.857143	2274	3770.34	450	27	1	0	0	0	0	0	0	0	1	3	110466.71429	82756.428571	57935.714286	40119	27534.571429	20712.714286	15868	12418.571429	7002.8571429	3098.5714286	0	0	0	0	0	0	0	0	0	0	334237.88	290857.24	223524.82857	156512.37143	94233.64	55459.711429	29932.41	12336.888571	3770.34	931.84428571	492.46285714	0	0
897.85714286	35756.714286	23366.142857	2790.8571429	17222.977143	390	24.5	1	0	0	0	0	0	0	0	1	3	92521.285714	74860.857143	56131.571429	40445.285714	27538.285714	21522.714286	17788.857143	12283.428571	7505.2857143	3886.7142857	751.85714286	751.85714286	417.71428571	417.71428571	417.71428571	0	0	0	0	0	259524.68286	232334.56714	195451.58143	148264.16	107326.22286	72786.36	47922.155714	33490.837143	16837.408571	3916.8714286	1259.1685714	1259.1685714	1259.1685714
907.71428571	55160.571429	48219	32491.857143	45974.845714	420	28	1	1	0	0	0	0	0	0	1	3	92471.714286	76694.285714	64742.428571	56507.571429	52031.142857	47305.857143	43164.857143	39614.571429	36669.857143	33866	25832.714286	18955.428571	9417	5730.2857143	1361.2857143	1361.2857143	473.28571429	0	0	0	257287.40714	220559.76	181521.30143	141686.39143	110554.18	86663.032857	74520.65	57229.38	44819.802857	24827.294286	15559.768571	7604.5928571	1735.7442857
922.85714286	69121.142857	57427	29358.142857	83207.824286	210	14.5	1	1	0	1	0	0	0	0	1	3	112179.57143	99308	84120.714286	72133.142857	62449.714286	53906.571429	47482.714286	40895.428571	35863.285714	30738.571429	24758.142857	20030.857143	16625.571429	12915.428571	11321.285714	7417.8571429	5577.4285714	3144.4285714	1619.2857143	0	336857.48857	309693.17429	275022.94571	234918.91429	191971.27714	157002.59286	128215.94	103446.76714	82052.458571	67066.511429	56697.972857	43933.595714	36509.475714
902.28571429	345279.57143	309789.42857	237140.14286	361064.08429	661.51	49.7	1	1	1	1	1	1	1	1	1	3	428496.85714	407861.28571	382735.71429	354945	328931.57143	303379.42857	286034.42857	269828.14286	254834.57143	239903	226958.57143	211492.85714	193810.57143	178206.14286	163762.42857	147581.42857	133850	119812.71429	100758.42857	79066.285714	902861.49429	868452.77714	816022.82714	743338.94571	658636.23286	582605.07	508382.95571	433612.56714	359908.26429	305876.59143	257890.35	218614.63	177402.46286
902.57142857	87777.714286	63038.714286	17455.857143	35155.841429	510	34	1	1	0	0	1	0	0	0	1	3	155783.85714	136571.42857	115477.28571	92948	74166.285714	57685.285714	47165.714286	35637.857143	26758.285714	19110	13998.285714	11179.142857	8772.2857143	4624.8571429	2223	507.42857143	507.42857143	507.42857143	0	0	309157.71714	273993.86571	231335.18286	186773.21429	140731.37571	102566.30714	73542.252857	48494.487143	34770.87	23772.692857	17500.088571	9544.0742857	5845.5242857
908	105371	79304.428571	17490.142857	50663.508571	251.1	15.13	1	1	0	0	1	1	0	0	1	3	185928.28571	160940.42857	136705.14286	111730.14286	92514.428571	76247.714286	64878.285714	51439.714286	37010.285714	21887.142857	12871.857143	7540.8571429	2757.2857143	1315	922.57142857	482.14285714	482.14285714	0	0	0	506790.00429	457440.18286	387565.15286	311222.12714	237367.81	170699.29286	124472	83783.744286	49894.438571	26186.32	12294.802857	5909.8557143	4338.9314286
911.14285714	30522.285714	19905.142857	4161.7142857	113598.79429	120	8	1	0	0	1	0	0	0	0	0	3	83218.428571	64644.857143	47727	33641.142857	25222.571429	17444.142857	13318.285714	8529.8571429	6240.7142857	4435.1428571	3276.1428571	1999.5714286	1649.4285714	899.85714286	899.85714286	899.85714286	0	0	0	0	395093.88571	377301.92429	353094.17286	322619.59429	288645.38	239122.11571	189706.21286	147233.15429	113214.01	80348.32	56679.805714	42036.351429	24952.934286
929.42857143	49097.571429	28863.857143	6577.7142857	50530.094286	53.53	4.72	1	0	0	0	0	0	0	0	0	3	118761.71429	97219	73104	54415.142857	37002.285714	25949.714286	19084.428571	13153.714286	9683.8571429	7688.8571429	5094.8571429	3525.7142857	2837.2857143	2472	2472	2040.7142857	1582.4285714	1093.5714286	1093.5714286	0	409918.36429	390221	357871.73714	308313.50143	249658.20429	190742.08143	135752.18571	85130.138571	49375.314286	25907.398571	16066.31	12149.894286	8943.6985714
878.71428571	94469.142857	73523	44670	81860.904286	101.51	6.87	1	1	0	1	0	0	0	0	0	3	166699.85714	144866	119921.57143	99358.857143	82198	70934.285714	61626.285714	54660.857143	48550.428571	45496.285714	43219.285714	41973.142857	40617.571429	38738.571429	38334	37047.285714	32465.857143	27109.142857	19934.428571	13471.428571	459662.76143	414248.13143	363666.57571	304759.54857	243598.33	186252.39429	141989.61429	107219.99429	81090.89	64873.064286	51839.147143	44417.325714	27651.53
901	59124.142857	50128.857143	30479.857143	25248.662857	0	0	1	1	0	0	0	0	0	0	0	3	113989.57143	90161.571429	73489.714286	61323.571429	53706.857143	48303.142857	42205.285714	40037.142857	36852.857143	32956.142857	28167.428571	21264.857143	11312.285714	2812.4285714	415.28571429	0	0	0	0	0	375283.41714	308817.21286	220610.99	148215.06	102688.60286	75160.942857	54371.372857	41222.84	24863.235714	11053.08	2158.2142857	1172.4271429	639.88428571
821.57142857	12700.571429	6261.7142857	791.28571429	4534.5942857	41.01	2.83	0	0	0	0	0	0	0	0	0	3	67254.714286	46061	26583.714286	14465.857143	8040.5714286	5807.4285714	3924.4285714	2726.5714286	1562.8571429	791.28571429	791.28571429	468.57142857	468.57142857	468.57142857	468.57142857	468.57142857	0	0	0	0	188128.01429	155013.14143	114815.76	76832.25	43786.131429	24436.867143	12823.688571	8085.4957143	4534.5942857	2918.91	2049.4614286	2049.4614286	2049.4614286
972.57142857	75970.857143	54111.714286	21005.428571	52791.202857	660	46.25	1	1	0	0	1	0	0	0	1	3	165233.85714	145553.71429	112644.71429	83537.571429	63488.285714	50441.714286	43899	35769	27975.571429	22100.857143	20137.142857	11954	8150.8571429	0	0	0	0	0	0	0	378857.86857	345555.70429	295360.82143	229527.08429	165867.09857	116707.05571	84098.447143	65167.56	52406.681429	34701.574286	18155.351429	3761.2171429	622.74
831.71428571	5329.5714286	3535.8571429	596.85714286	3997.9242857	469.5	31.47	0	0	0	0	0	0	0	0	1	3	29326.142857	16147.285714	10807.285714	6171.4285714	4486.4285714	3230.1428571	1687	1301.2857143	852.42857143	596.85714286	309.57142857	0	0	0	0	0	0	0	0	0	213198.28571	175254.19286	118029.18	71434.145714	34662.857143	17474.002857	8258.6928571	5042.7342857	3612.4328571	2807.55	976.49857143	0	0
938.42857143	177191.28571	141255.85714	63250.285714	116157.79286	839	76.66	1	1	1	1	1	1	0	1	1	3	272962.42857	246663	215700.28571	186463.85714	159876.71429	134689.57143	114922.14286	96253.142857	82504.857143	67380.714286	53195.857143	45984.714286	41538.857143	36344.428571	22285.285714	13728.428571	10953.571429	10953.571429	10450.142857	10450.142857	523360.25	481880.39429	413958.02286	330488.43714	266176.79	211782.03	177256.99571	152989.26429	114231.28857	81163.807143	60972.232857	30370.387143	15592.44
843.42857143	163578.85714	144266.28571	112082.42857	156714.01143	300	15	1	1	1	1	1	1	1	1	1	3	234361.57143	211329.85714	186593.85714	168339.14286	152466	141501.71429	131531.42857	124479.14286	116935.28571	112361.14286	107754.71429	103366.28571	93022.142857	77768.571429	61783.571429	45019	24956	13850.857143	5604.2857143	2883.2857143	512426.35	476582.53	417796.93571	351270.16429	289351.91429	241378.11143	203226	171927.04571	156714.01143	142900.40714	132946.25	100782.09857	57475.104286
1014.2857143	177956.14286	125628.14286	37554.714286	222532.99857	0	0	1	1	0	1	1	1	0	0	0	3	298478.57143	269384.57143	232461.28571	190450.28571	147802.85714	117698.85714	88782.142857	67114.428571	51637.428571	40028.714286	33237.142857	27386.285714	23949.285714	20571.142857	18608.285714	15612.857143	14264.285714	11336	9261.2857143	6537	760429.92286	718313.10857	671874.83429	606166.13286	528914.11714	443463.69	364524.13286	281917.84857	220991.84714	163158.55857	122719.66429	89203.854286	67256.821429
903.85714286	335744.28571	295850	189254.71429	323995.58143	59.5	3.64	1	1	1	1	1	1	1	1	0	3	413672.71429	395081.57143	370639.14286	343632.57143	317156.71429	288049.71429	261797.57143	235697.85714	214081.57143	192270.14286	178257.57143	164060.28571	145311.57143	126677.14286	115099.85714	105249.85714	95211.857143	85501.714286	70005.142857	55382	786608.48429	755374.71143	708384.73	649369.01429	583168.42714	508396.22143	441006.89857	381154.98	323611.06286	279822.34429	234493.94429	191743.90429	145318.09714
1394.8571429	52873.714286	26907.571429	4767.2857143	29904.984286	270	22	1	0	0	0	0	0	0	0	1	3	198926.42857	149645.71429	101214.28571	62551	36408	22463.571429	14666.857143	8869.8571429	6834.7142857	4767.2857143	3628.2857143	1740.7142857	1070.1428571	1070.1428571	1070.1428571	629.85714286	629.85714286	629.85714286	629.85714286	629.85714286	452864.80429	385104.19143	317476.40714	239641.89857	170661.54857	114764.64571	73439.012857	47712.578571	29904.984286	18920.268571	11756.818571	7803.84	6187.13
945.42857143	74464.571429	51593	19552	48261.808571	101.01	8.83	1	1	0	0	0	0	0	0	1	3	160989.42857	133048.28571	104352.57143	80480.285714	60915.285714	48998.571429	37573.142857	29731.571429	23436.142857	20376.142857	15769	12002.571429	7256.7142857	2784.1428571	0	0	0	0	0	0	428340.53429	378261.29143	314287.89	250199.10857	185734.36286	136716.23429	101999.16	69908.388571	47877.374286	30932.165714	21040.662857	11192.472857	5887.4614286
1046.8571429	34673.428571	21492	4468.1428571	23318.437143	0	0	1	0	0	0	0	0	0	0	0	3	103269	80617.571429	56048.571429	38200.571429	28232	18891.571429	12754	8739.5714286	6251.2857143	4468.1428571	3892.5714286	3586.8571429	2595.7142857	2595.7142857	1379.8571429	953	953	0	0	0	309723.68	278577.28714	233748.8	183214.48143	132926.69857	88524.858571	58452.502857	39289.62	23318.437143	15208.462857	9801.4428571	5361.5028571	4276.1128571
951.85714286	26281.428571	16964.571429	2658	10143.237143	300	20	1	0	0	0	0	0	0	0	1	3	65568.714286	49146	36366.857143	28693.714286	20925.857143	15295.571429	10873.428571	6717.8571429	3932.1428571	2658	2371.8571429	1451.8571429	1120.2857143	1120.2857143	1120.2857143	1120.2857143	1120.2857143	1120.2857143	1120.2857143	581.71428571	259385.60857	213405.24286	158921.11571	110187.92	70517.66	43234.315714	25809.932857	17798.54	10143.237143	6861.5228571	4647.96	4168.9171429	3072.1142857
954.42857143	20091.714286	15944	11590.571429	15157.59	702.1	56.86	0	0	0	0	0	0	0	0	1	3	54768.428571	37992	26026	20515.714286	17609.714286	15632.285714	13923.571429	13520.285714	12360.142857	11590.571429	10187.857143	7681.2857143	4945.1428571	3470.1428571	2293.7142857	1007.2857143	1007.2857143	528.28571429	0	0	248767.93857	172818.59143	105977.09143	61836.204286	37388.125714	24794.841429	20089.598571	16582.817143	14772.987143	8603.6042857	4174.5842857	1715.7614286	617.66714286
883.42857143	146523	130067.85714	107084.14286	136093.76286	450	45	1	1	1	1	1	1	1	1	1	3	204993.42857	186966.14286	168015	150811.14286	136421	127621.42857	119976.57143	116044	112138.85714	107362.42857	104481.42857	102894.28571	101162.14286	100081.57143	99667.714286	98796.285714	97439.285714	95496.285714	93946.714286	90696.714286	446683.98429	416302.11	371958.09571	313801.53429	252532.80143	202006.30714	170163.66571	150953.71	135324.39714	126717.27571	122212.70571	116800.07857	115170.31857
864.28571429	62813.571429	36690.714286	1657.1428571	18817.422857	151.51	10.2	1	1	0	0	0	0	0	0	1	3	137446.71429	118428.42857	93895.714286	68240.857143	49842.571429	30603.571429	17383.142857	10430.142857	4759	2208.4285714	1082.5714286	776.14285714	439.42857143	439.42857143	439.42857143	0	0	0	0	0	334908.52286	307416.45714	266422.45429	216861.50143	159227.19714	110630.67429	67871.492857	39095.934286	18817.422857	7863.9714286	4334.0628571	2383.0428571	1337.9
1023.7142857	68964.428571	44560.285714	14425.571429	35114.03	310	17	1	1	0	0	0	0	0	0	1	3	177928.14286	140708.14286	103332	76582.142857	54140.285714	39996	30600	24444.428571	19845.285714	15249	12109.428571	8331.5714286	6632.5714286	4440.1428571	3248.1428571	2389.8571429	568.28571429	568.28571429	568.28571429	568.28571429	523663.42429	466611.99857	373918.25286	273958.81857	193989.86714	129623.53	81036.788571	50915.098571	33958.432857	23451.664286	17595.278571	12187.455714	6279.9642857
857.66666667	34762.833333	14859.666667	332.16666667	6540.325	463.03	32.42	1	0	0	0	0	0	0	0	1	3	152661.16667	116738	71078	40579.333333	22881.666667	11844.5	5164.6666667	2849	948.66666667	332.16666667	0	0	0	0	0	0	0	0	0	0	365225.36167	303764.48667	223062.57667	149357.185	81333.23	46244.403333	22685.15	12307.77	6540.325	2208.9616667	1167.1	0	0
832.42857143	69260.285714	52522.714286	11431.142857	17780.891429	860	50.5	1	1	0	0	1	0	0	0	1	3	117042.42857	99146.142857	84857.714286	72298	60164.857143	50372.142857	42243.142857	30833.285714	23114.571429	13079.428571	8250.1428571	6402	2648.2857143	796.85714286	0	0	0	0	0	0	278198.43429	253876.88	219147.19571	171948.29429	122982.99	84141.238571	58801.7	30063.971429	17395.697143	13698.617143	10984.391429	5624.0942857	2420.5942857
817.42857143	64442.285714	47979.571429	17703.142857	59895.915714	90	6	1	1	0	0	0	0	0	0	0	3	137919.85714	113766.28571	88541.857143	68933.571429	55300	44936.142857	37785.714286	30439.428571	25198	18811.285714	15135.714286	10717.857143	7333.5714286	4743	1924.1428571	1500.5714286	1047.4285714	1047.4285714	535	0	478690.23143	446073.05857	386052.20714	315409.64286	236008.92429	176049.40714	119859.77286	84081.545714	58355.992857	39236.3	26169.094286	13833.727143	6928.5157143
945	40297.285714	32593.428571	14150.142857	54609.274286	506.56	37.82	1	0	0	0	0	0	0	0	1	3	90963.285714	66518.285714	51713.571429	41955.142857	35925.142857	31524	29307.142857	26729.857143	23781.571429	16889.428571	12438	9340.4285714	3931.7142857	2822.8571429	2020.8571429	1601.5714286	1601.5714286	1105.5714286	581.14285714	581.14285714	446261.14	401977.94571	327846.52429	246542.1	174577.97	117085.22429	82987.062857	65934.085714	54223.918571	41701.505714	32739.325714	24961.301429	24426.038571
896.14285714	245366	213992.71429	117058.57143	245503.73571	229	19.6	1	1	1	1	1	1	0	0	1	3	315598.28571	298480	277400.85714	253971.85714	229647.71429	208172.42857	188149.85714	164238.42857	144661.57143	121736.57143	104018.71429	88978.714286	72614	59636.714286	49670.285714	35998.142857	31423.571429	21761.428571	15607.428571	10213	633458.92286	610432.45286	580151.05857	534834.78143	478779.72857	415398.40143	355964.48429	296291.92286	243192.53286	195613.46571	153589.42429	120687.44286	95606.688571
827.66666667	29537.166667	16677.666667	1894.8333333	33893.988333	11.51	1.03	1	0	0	0	0	0	0	0	0	3	102703.83333	71760.333333	47599.166667	32589.333333	23115.166667	14712.5	7279	4774	3700.3333333	2539.5	1894.8333333	1533.6666667	1533.6666667	1533.6666667	614.33333333	614.33333333	614.33333333	614.33333333	0	0	337735.49833	290962.16667	227830.32833	158775.19667	104710.59667	70992.57	50864.951667	41475.358333	33893.988333	21064.933333	6980.0033333	5290.2	4024.9133333
972.57142857	22400.714286	16196	11767	17680.632857	99	7.1	0	0	0	0	0	0	0	0	0	3	82262.571429	53855	35017	24881	18410.857143	14971.285714	13438.857143	12250.857143	12022.142857	11767	10311.428571	9380.7142857	9031.1428571	9031.1428571	9031.1428571	8169.1428571	7258.7142857	6312.1428571	3251.4285714	566.28571429	373714.42714	322793.85143	253919.84143	173897.41714	112077.25286	64906.628571	37179.55	23481.354286	17296.13	13702.647143	13258.891429	12771.411429	12771.411429
1001.8571429	112064.28571	79913.428571	29859	92484.154286	119.5	9.38	1	1	0	1	1	0	0	0	0	3	211898.42857	182281.14286	150694.42857	119332.85714	95286.571429	74419.285714	59707.142857	47620.285714	38705.428571	32058.571429	25801.142857	18573.428571	15501.428571	13273.857143	10887.857143	7866.2857143	6473	5517.2857143	5517.2857143	5517.2857143	629296.36143	583245.10143	524480.38571	450223.57714	361097.84571	264542.18286	188612.48429	137366.53	90944.008571	61116.918571	39085.59	25699.181429	13924.835714
928.57142857	39775.285714	26392	5280	20413.847143	450	27.5	1	0	0	0	0	0	0	0	1	3	121498.28571	92039.142857	63687.714286	43527.571429	31770.857143	23945	17845.285714	12288.142857	8141.5714286	5554.4285714	4408.8571429	2841.2857143	2173.8571429	1808.4285714	1012.1428571	1012.1428571	1012.1428571	530	530	0	447757.30143	409053.61429	338655.75571	257906.72714	180734.74714	111501.26571	70209.648571	36678.964286	20413.847143	11329.048571	7727.79	4761.19	2626.5057143
965.28571429	87114	70607.142857	10951.714286	19938.031429	191.01	10.33	1	1	0	0	1	1	0	0	1	3	158876.57143	128534.28571	106446.28571	91468.285714	78306	66783.857143	51882.714286	39678.571429	28283.428571	13143	3780.2857143	999.28571429	0	0	0	0	0	0	0	0	416579.19143	356892.95143	276926.82571	202871.81429	150506.51571	114602.03714	88652.564286	55580.557143	19553.338571	6573.4814286	2466.8957143	0	0
911.28571429	105161	77747.428571	24987.571429	125840.57429	402.1	22.61	1	1	0	1	1	0	0	0	1	3	194854.71429	169579.42857	139818.85714	113783.57143	89854.857143	73315.285714	56338	48638.142857	40623.285714	28829.714286	20958.285714	16894	13473.714286	8308.8571429	5132.2857143	3854.2857143	1105.1428571	611.71428571	611.71428571	611.71428571	561172.32	533556.25286	487992.45	418618.41143	351871.56714	280003.21429	212519.57143	156762.19857	124686.06714	94535.14	59021.61	38445.287143	15344.172857
1001.5714286	97921.428571	74485.571429	27677	41918.707143	607.06	46.44	1	1	0	0	1	1	0	0	1	3	201259.57143	166265.57143	133150.14286	105534.42857	84126.428571	71434.571429	57981.285714	48543	40365	29885.428571	21299.714286	15333.714286	10183.142857	6074.2857143	1283.1428571	442.85714286	0	0	0	0	525130.86143	466181.62714	383405.45	286351.68286	205161.86286	140605.05	96858.582857	66079.898571	41149.89	25797.724286	14568.2	7221.9742857	4578.0428571
903	56517.428571	35094.142857	8726.8571429	54664.604286	480	30	1	1	0	0	0	0	0	0	1	3	124127.71429	100139.42857	80638.571429	61940.428571	45081.142857	32491.571429	25378.142857	19402.857143	12560.714286	9003.5714286	6398.7142857	3609.7142857	1561.4285714	842.71428571	842.71428571	0	0	0	0	0	371666.23143	335777.82143	291962.41429	241412.54	191713.95	145942.30571	108635.67429	75153.911429	54280.198571	33170.205714	18476.207143	11563.484286	7787.7371429
698	16148.666667	11341.333333	7894.3333333	11268.825	69.5	6.7	0	0	0	0	0	0	0	0	0	3	51446.5	34115.5	23097.833333	16748.166667	13914	10981	9977.6666667	8763.8333333	8506.5	7894.3333333	7894.3333333	7894.3333333	7894.3333333	7894.3333333	7894.3333333	7894.3333333	7894.3333333	7894.3333333	7894.3333333	7894.3333333	155172.80833	117690.52667	78961.765	47571.566667	26156.383333	17734.021667	12123.628333	12123.628333	11268.825	9880.925	9880.925	8754.665	8754.665
884.42857143	45005.428571	25558.714286	3591.2857143	13613.33	339.5	17.63	1	0	0	0	0	0	0	0	1	3	115172.57143	95716.142857	70683.857143	50195.428571	33687.428571	22343.714286	12775.714286	9586.8571429	6140.4285714	4140.4285714	3000.5714286	1778	782	417.28571429	417.28571429	0	0	0	0	0	376998.62143	345773.41143	297294.81	230789.08429	159811.17857	91759.665714	47376.935714	24797.348571	12842.435714	7635.3414286	4908.9242857	3931.5714286	3931.5714286
825	125427.85714	103802.85714	63487.571429	122725.01571	253.03	17.93	1	1	1	1	1	1	0	0	1	3	195471.14286	174573.85714	151176	130419.28571	115543.28571	100437.57143	88568.857143	79804.428571	73123.428571	66241.428571	57136.142857	41697	21197	7472.1428571	3850.4285714	905.57142857	0	0	0	0	536489.94429	502181.63143	455596.10571	390488.34571	327990	265307.85143	210563.81571	160655.61429	120413.36429	79864.972857	31476.434286	12524.957143	8258.7928571
797.14285714	49317.857143	28139.714286	5204.1428571	27684.214286	0	0	1	0	0	0	0	0	0	0	0	3	136639.28571	111292.42857	82120.142857	55984.714286	37048.857143	24488.142857	18672.285714	11940.571429	8072.7142857	5481.7142857	4343.1428571	3093.4285714	2064.7142857	1326.7142857	914.85714286	499.71428571	499.71428571	0	0	0	417286.52714	377719.24714	324713.70429	254516.02714	182667.44429	123936.90714	81114.525714	49328.005714	26527.818571	14604.834286	7031.6028571	3625.76	3625.76
1036.1428571	124703.71429	83429.285714	17456	50012.674286	300	19.5	1	1	0	0	1	0	0	0	1	3	243961.71429	211350.57143	173820.28571	135118.57143	104603.71429	77183.857143	59590.714286	42490	28339	19653.285714	12297.142857	11359.285714	8267.1428571	6796.4285714	4380.2857143	3098.8571429	1733.2857143	1733.2857143	1733.2857143	1182.7142857	597521.66143	529692.66857	449229.85571	352567.94571	265531.05714	186367.84286	119399.21286	76521.182857	49628.124286	37505.575714	30848.524286	23943.131429	22341.977143
830.14285714	189740.85714	150832	70022.857143	159593.87286	480	26	1	1	1	1	1	1	1	1	1	3	268165	248367.42857	222669.14286	197030.42857	172484.71429	142899.71429	123324.42857	106202.42857	88599.857143	75254.285714	61332.285714	46249.571429	32645.142857	20734.428571	13141.714286	8856.5714286	5205.2857143	3756.1428571	2197.5714286	1117	576528.53286	542260.64429	499509.90429	448493.10571	387809.09571	320605.76429	259424.38571	198700.00143	158823.61714	119214.79	82370.695714	55214.045714	33321.434286
881.28571429	20990.285714	10924.285714	854.85714286	4309.2628571	201.01	14.9	0	0	0	0	0	0	0	0	1	3	81845.714286	57620.857143	37367.714286	24117.428571	14857	9378.5714286	5002.1428571	3010.8571429	1887.4285714	1126.5714286	854.85714286	854.85714286	854.85714286	495.71428571	495.71428571	495.71428571	495.71428571	0	0	0	260068.29714	218647.54286	160388.25857	108738.44429	61876.665714	30221.995714	12838.178571	6825.7957143	4309.2628571	2693.44	1795.4971429	827.02428571	827.02428571
941.14285714	181801.85714	149076.14286	49051.714286	117568.89571	0	0	1	1	0	1	1	1	0	0	0	3	267128.28571	247507.71429	221163.85714	190657.28571	165003.28571	142973.57143	118621.57143	95537.571429	75389.142857	52356.571429	39008.571429	29029.142857	22201.857143	17386.428571	11829.285714	8842.8571429	5624.2857143	2239.5714286	714.71428571	714.71428571	575857.77714	548170.11857	509728.78714	444578.24143	375837.39429	300631.16286	229997.29	161383.96286	117184.07286	76583.385714	43858.331429	17716.788571	9735.1085714
820.57142857	235777.85714	200750.28571	139242.85714	227351.85	390	26	1	1	1	1	1	1	1	1	1	3	322273.14286	298163.42857	270726.57143	241707.85714	215722	193854.57143	177498.14286	161400.28571	150453	141443	133710.57143	122989	111906.14286	98904.285714	80401	69203.285714	49537.714286	31180.285714	14663.571429	8151.5714286	690793.34714	654824.91286	595120.55286	516441.01429	441707.70286	375295.93286	321791.06	268037.45571	225812.09	200387.17714	174322.82429	154722.46	132259.25143
852.57142857	110567	81982.285714	25224.428571	98870.991429	99.5	7.97	1	1	0	1	1	0	0	0	1	3	205133.14286	177980.28571	146597.42857	120062.85714	96072.142857	76767.142857	63207.571429	51362.857143	39182.285714	28538.142857	20017.857143	13368.571429	8243.4285714	6771.2857143	4387.4285714	3958.5714286	3488.1428571	2992.4285714	2992.4285714	2448	516675.36714	478344.22571	429931.89286	367081.41429	300877.73143	242183.2	181535.37857	135516.19714	97715.81	66413.687143	42631.728571	24383.745714	14319.175714
997	175185.85714	151137.71429	119113.85714	135995.55286	129.5	7.13	1	1	1	1	1	1	1	1	0	3	288973	251624.85714	216265	184696.42857	161093.14286	148842.14286	139197.57143	133033.71429	128252.28571	121603.42857	112199.28571	103086.71429	89655.428571	77821	66223.714286	53847	40185.142857	22729.142857	13005	7037.2857143	686293.23143	626149.25714	535731.49571	431325.51857	334099.81571	253208.23	201904.57	162600.99429	134840.56714	102798.79143	80446.951429	51928.46	27959.265714
752.2	16155.4	11288	3512.8	8722.944	132.03	11.1	0	0	0	0	0	0	0	0	1	3	53100.8	35286.8	23743.8	17470.4	13209.4	10425.4	7354.2	6808.6	4926.6	3512.8	3111	1784.2	827.6	827.6	827.6	827.6	827.6	827.6	827.6	827.6	129051.728	91301.09	54322.49	29601.562	17553.182	14555.166	12591.154	10313.442	8722.944	8176.3	6905.056	5532.332	5532.332
965.28571429	80345.714286	49805	9352.2857143	30796.867143	761.01	50.08	1	1	0	0	1	1	0	0	1	3	174489	147010.28571	112951.28571	85643.714286	63665	44173.714286	30165.714286	20979.428571	15571.857143	9902.4285714	1208	0	0	0	0	0	0	0	0	0	306782.4	253681.28857	195769.39714	151158.75	121196.21	101736.24	84752.352857	52920.582857	30796.867143	12267.47	497.17714286	0	0
986	57290.857143	36550.857143	9744.2857143	26507.11	320.51	25.3	1	1	0	0	0	0	0	0	1	3	134128	111317.42857	85918.571429	62905.285714	44913.285714	33947.428571	25921.857143	19532	14721.571429	10851	6010	4465.8571429	2773.1428571	1292.7142857	502.85714286	502.85714286	502.85714286	502.85714286	0	0	326954.23286	289753.51429	232070.95	172732.34571	115411.65286	74647.735714	51714.054286	34433.8	26507.11	21228.397143	16697.768571	12775.551429	7463.0157143
892.85714286	35813.714286	28326.142857	968	19999.057143	420	26.25	1	0	0	0	0	0	0	0	1	3	94576.285714	69528.428571	50447.142857	37370.142857	32183.142857	26648.285714	21526.285714	13450	5067.2857143	1514.4285714	968	0	0	0	0	0	0	0	0	0	302252.29286	251767.58714	181089.08	123878.50571	81667.574286	58924.162857	47210.437143	37850.121429	18844.455714	2723.8771429	498.55857143	0	0
726	83274.833333	72245	46703	87507.861667	39.5	1.97	1	1	0	1	0	0	0	0	0	3	142274.83333	120771.33333	101783.33333	86687.833333	77221.166667	68844.666667	61700	56365.833333	51356.666667	47994.666667	44671	41367.833333	34500	29684.333333	25467.5	13997.5	8158.1666667	3035.3333333	1246.5	0	394348.74	365550.62	324503.755	277087.38667	217112.43333	171951.05	134914.50667	110245.74333	87058.228333	68244.658333	51510.215	35484.925	13014.31
749.85714286	139291.14286	105755.28571	48475	168104.82143	90	6	1	1	0	1	1	0	0	0	0	3	212344	199486.57143	175189.14286	148615	120142.71429	99486.142857	81959.857143	69005	61246	51488.857143	43250.142857	36621.428571	31863.571429	25140.857143	19156.714286	9210.8571429	6435.7142857	1562.5714286	543.71428571	0	538068.94571	524080.19143	502482.51	460963.02143	402736.42714	348948.2	289057.14	225364.38714	166566.62714	117717.66143	76387.808571	54334.968571	28650.027143
1114.5714286	78957.285714	50648.714286	6659	28861.035714	439.5	24.8	1	1	0	0	1	0	0	0	1	3	167483.14286	140487.28571	111687.71429	84157.857143	65056.714286	43461.857143	30319.857143	21466.285714	15760.142857	9418.5714286	3495.4285714	3179.5714286	3179.5714286	2806.1428571	2806.1428571	2379.5714286	1466	1466	1466	1466	472826.69429	434744.81857	376386.47143	304941.75143	239861.48143	158409.58143	87708.238571	51471.867143	28092.05	19227.865714	9890.6342857	6002.4985714	6002.4985714
858.57142857	54100.714286	34314	5587.4285714	8318.4814286	80.51	4.81	1	1	0	0	0	0	0	0	0	3	100560.85714	87144.142857	72090.285714	58277.857143	44773.857143	29542.428571	19495.571429	13354.571429	9290.2857143	6688.7142857	4446.7142857	3518.1428571	2524.5714286	2524.5714286	2122.5714286	1692.5714286	1222.1428571	746.42857143	746.42857143	746.42857143	194842.88571	171537.79286	140680.57714	106512.24714	77055.992857	47274.282857	26342.638571	14915.257143	8318.4814286	6722.0971429	6722.0971429	6722.0971429	6197.5242857
862.85714286	39984.142857	18971.714286	1531.1428571	6881.3571429	123.03	11.57	1	0	0	0	0	0	0	0	1	3	112780	89971.142857	67891.857143	45299.714286	26792.857143	15908.571429	9994.7142857	6818.7142857	3609.2857143	2086.7142857	650.14285714	346.14285714	0	0	0	0	0	0	0	0	257120.98	220468.76429	175007.88	131771.86429	94479.231429	58484.822857	30216.697143	14511.144286	6495.9828571	5671.4442857	2039.5442857	539.04428571	0
1022.5714286	265517.42857	213636.85714	77439.428571	225040.39429	549.5	38.63	1	1	1	1	1	1	0	0	1	3	374525.57143	345025.42857	311675.14286	275174.14286	240896.57143	204633.71429	172725.57143	143543	113471.14286	83224.571429	62159.857143	44294.571429	30624.142857	17323.857143	12956.857143	9976.5714286	7707.8571429	6733	5708	5162.8571429	833641.98143	799666.83286	741439.95714	664475.93857	576644.6	480193.96429	387071.93571	300292.40714	223116.63571	154416.97286	96059.472857	61266.844286	36825.997143
888.71428571	67370.857143	43556.571429	1239.4285714	4468.7828571	405.12	28.02	1	1	0	0	1	0	0	0	1	3	163216.85714	132606.85714	101659.85714	74439.142857	53683.714286	38049.142857	22023.571429	11323.428571	4517.5714286	1239.4285714	652	336.42857143	0	0	0	0	0	0	0	0	416693.25714	342095.08	255864.85857	176933.91571	113575.83857	72729.111429	31498.014286	12755.742857	4083.86	2479.3128571	2038.2357143	551.79	0
799.57142857	48683.857143	33454.571429	6066.7142857	11400.078571	100	6.67	1	1	0	0	0	0	0	0	0	3	109549.85714	90976.142857	69576.428571	51800.571429	39543.714286	27990	18934.857143	13621.142857	10470.428571	6618.8571429	4626.5714286	3063.5714286	2366.5714286	539.42857143	539.42857143	539.42857143	539.42857143	539.42857143	539.42857143	0	253292.35857	223988.56429	181957.39	137526.79143	93344.851429	58172.065714	34978.058571	22898.35	11400.078571	7710.7928571	3186.8371429	2686.7214286	1594.5028571
908.57142857	104560.42857	64418.428571	7241.2857143	24931.268571	841.51	49.2	1	1	0	0	1	0	0	0	1	3	203712.14286	178652.42857	146426.71429	114762.42857	82935.857143	58598.571429	35532.285714	22384.714286	12651	7517.5714286	4074.7142857	2814.4285714	2125.8571429	1757.5714286	1363.4285714	1363.4285714	475.28571429	0	0	0	499986.37143	459192.18857	394989.26286	309772.39429	216561.96286	137697.63429	77134.927143	40207.104286	24546.922857	13235.232857	8774.6657143	5809.52	3140.9685714
837.85714286	47881.142857	33085.714286	12716.142857	22152.46	225.12	21.52	1	0	0	0	0	0	0	0	1	3	104420.57143	84368	65625.857143	51220.714286	38258.142857	31563.714286	25337.714286	20767.142857	17110	13265.142857	10688.428571	8189.4285714	5127.8571429	2940.4285714	924.42857143	924.42857143	474.42857143	0	0	0	221629.44571	191934.84	152982.15857	112373.81857	77985.671429	56977.624286	40798.951429	28292.731429	22152.46	15682.271429	8958.6085714	5500.8528571	4444.2228571
870.85714286	25506.285714	18165.857143	1437.2857143	10369.871429	91.51	6.2	0	0	0	0	0	0	0	0	0	3	66509.428571	49188.857143	38977.714286	29253.142857	21778.142857	16640	10977.857143	6818	4056.7142857	1985	1437.2857143	1117.4285714	442.28571429	442.28571429	442.28571429	0	0	0	0	0	263892.19286	208989.47286	142852.28714	94996.104286	62734.325714	42412.584286	32726.311429	18666.961429	9984.8971429	4733.44	3842.1542857	2848.8671429	717.35285714
928.42857143	92409.714286	67829.857143	20498.714286	48747.575714	422.53	31.23	1	1	0	0	1	1	0	0	1	3	201499.71429	168771.57143	133138	101537.57143	78473.285714	64473	54680.142857	44091	34768.285714	22957.857143	15003.714286	9650.1428571	4814.5714286	391.14285714	0	0	0	0	0	0	436134.39	389513.88429	326859.53286	251936.91571	187654.40857	135824.96857	99836.298571	74554.972857	47592.494286	23926.361429	6843.4214286	2481.76	2481.76
974.28571429	66348.142857	43437.428571	3992.8571429	41955.671429	260	21.33	1	1	0	0	1	0	0	0	1	3	136446	113062.42857	92625.857143	72375.857143	52740	38859.142857	26743.428571	14070.285714	9294.5714286	4270	2539.7142857	355.57142857	0	0	0	0	0	0	0	0	424148.63	387451.15714	330223.59571	268355.89429	211167.39143	158521.74857	108418.10857	68009.66	40416.004286	24074.731429	12041.715714	5537.5742857	2346.3214286
1004.6666667	58145.333333	39219.5	7619.6666667	32147.91	251.01	15.65	1	1	0	0	0	0	0	0	1	3	130750.16667	108273.33333	84609.666667	63848.166667	47871.833333	36217	26471.5	17625.166667	12384	8255	4578.6666667	3470.1666667	2672.3333333	1374.8333333	0	0	0	0	0	0	424051.93167	380127.79833	324627.91	255586.87667	190277.91167	130676.06667	86819.285	56664.65	30799.213333	18160.725	9890.7683333	4678.4633333	4076.8866667
904.71428571	53534.428571	33326.142857	7920.1428571	53738.165714	61.51	3.2	1	1	0	0	0	0	0	0	0	3	111768	95592.142857	76518	59243.142857	41493.714286	29978.428571	22667	16085.571429	11550.428571	8748.7142857	5604	4663.8571429	2607.5714286	2228.7142857	1025.1428571	610.42857143	610.42857143	610.42857143	610.42857143	610.42857143	321801.09714	296251.6	269728.33286	236964.32571	195892.97	152033.02	114245.38429	75461.241429	52198.162857	32313.332857	23714.257143	16384.36	9407.9714286
918	103491.71429	62625.428571	7545.8571429	13161.885714	12.1	1.61	1	1	0	0	0	0	0	0	0	3	202094.14286	176168.14286	145610.28571	113433	82264.285714	54982	32865.428571	20976.714286	11982.571429	8370.2857143	4084.7142857	2549.7142857	1536.2857143	800.42857143	0	0	0	0	0	0	386427.38714	328988.51714	256657.46714	193529.92571	127395.81714	78096.271429	43658.83	20312.041429	13161.885714	4591.9857143	1438.3471429	0	0
922.85714286	108203.85714	72264.428571	12987.857143	24983.988571	153.53	8.97	1	1	0	0	1	0	0	0	1	3	190098.14286	165387.57143	139698.57143	115894.42857	91723.428571	64923.142857	48004.285714	30624.428571	21209.571429	13819.285714	8648.4285714	6163.4285714	2446.7142857	1329.2857143	1329.2857143	480.14285714	480.14285714	0	0	0	376973.28571	334412.22571	284012.71857	221359.45571	160173.45857	109296.94571	71886.995714	44434.195714	24598.381429	12919.165714	6233.8914286	2789.6042857	1188.2242857
892.28571429	41014.142857	28541	12089	22804.984286	39.5	1.97	1	0	0	0	0	0	0	0	0	3	101684.85714	81838.428571	61293.857143	45088	35278	25645.428571	20418	16602.571429	13662.571429	12363.571429	10937.142857	9020.4285714	6628.1428571	4013.2857143	2451	2017.8571429	1092.1428571	1092.1428571	568.71428571	568.71428571	220275.18	173901	123857.82857	82969.837143	54195.331429	39661.572857	32256.684286	28695.83	22804.984286	20759.211429	18940.715714	13105.791429	7763.7942857
920.28571429	138673.85714	119563.14286	90416.571429	125644.73857	229	18.56	1	1	1	1	1	1	1	1	1	3	207358	184744.57143	161554	142436.85714	127207	115430.85714	107334.14286	101435.71429	94571.571429	90693.428571	88089.428571	85893.714286	84859.428571	81130.714286	76728.285714	73302.428571	69155.857143	64286.285714	52955.428571	31138.857143	517303.09429	491091.36571	440954.65571	374464.13286	305819.80571	241449.58857	183712.03571	152106.74	124875.50571	109468.66571	95531.075714	86182.165714	75875.097143
936	102849.28571	69856.714286	18699.285714	16590.88	31.51	2.7	1	1	0	0	0	0	0	0	0	3	181079.71429	159299.85714	134509.71429	109140.42857	85863.571429	64360.428571	47249.428571	34746.571429	25154.714286	18971.428571	14945.428571	11779	8023.2857143	4320.7142857	2324.5714286	1906.8571429	525.71428571	525.71428571	0	0	338567.83286	290265.33429	228564.69857	163562.94571	112101.20714	69993.512857	40137.27	27009.064286	16590.88	9804.4471429	7114.73	5158.9828571	3066.79
889.28571429	22976.142857	14832.714286	767.71428571	2157.2342857	625.12	47.02	0	0	0	0	0	0	0	0	1	3	69702	45168.428571	32046.714286	24551.285714	19295.142857	13467.428571	8956.4285714	5038.8571429	2314.1428571	1041.5714286	767.71428571	460.71428571	460.71428571	460.71428571	460.71428571	460.71428571	0	0	0	0	331342.64714	261328.95714	172382.66857	100117.62714	47970.625714	23192.225714	9430.4171429	4707.9485714	2157.2342857	1739.4157143	1278.3685714	1278.3685714	741.96285714
917.42857143	194807.28571	162641.28571	92676.428571	189603.8	390	41	1	1	1	1	1	1	0	1	1	3	270021.14286	253739.14286	230270.85714	201400.57143	177097	157132.71429	141098.42857	127909.28571	111183.85714	95976.285714	77088.714286	63227.571429	51254	40081.142857	29259.571429	21534.857143	11915	3250.4285714	1721.7142857	1181.8571429	526965.22714	506721.42714	472344.78143	417616.58571	354595.53429	297671.12143	253811.98714	218976.02286	189219.40571	156075.38714	118840.50857	86694.001429	53648.487143
991.14285714	223900.85714	172609.85714	94891.714286	195155.69	840	49	1	1	1	1	1	1	1	1	1	3	349983.85714	323306.71429	282806.42857	236019.85714	195950.57143	164035	142270.85714	127258.71429	113732.14286	100397.28571	83085.714286	63566.142857	51256.142857	42703.571429	33504.714286	25766	14780.142857	7962.8571429	4392.8571429	1141.8571429	812679.19571	778233.39	724871.30714	649896.71714	558464.89	464469.41	360805.38429	267790.98571	192462.75286	132614.46857	84283.138571	55293.985714	30196.232857
843.71428571	64403	42928.857143	21905	64206.737143	399.5	36.63	1	1	0	0	0	0	0	0	1	3	153885.14286	126824.14286	96966.571429	71476	52324.285714	41086.142857	34306.285714	29745.142857	26532.857143	22181.857143	19610.714286	16494.571429	14444.428571	12204.285714	9812.2857143	8532.4285714	7637.2857143	5213.1428571	3693.8571429	3150.2857143	415530.17	374704.40571	312306.16286	246227.74143	174192.42143	124016.10429	93291.902857	76512.17	64206.737143	54833.832857	50803.294286	46373.031429	37257.207143
985.57142857	174326.71429	160030.14286	144450.28571	151126.44286	420	21	1	1	1	1	1	1	1	1	1	3	242773	220286.85714	198308.85714	178387.42857	165385.14286	158206	152676	149450	146254	144450.28571	142421.42857	140224.85714	134790.42857	123574	104721.85714	84982.857143	63905.285714	41665.142857	23116.142857	10156.857143	464088.81571	412152.74857	354110.76429	297874.82	246361.66286	205545.72714	177876.35286	162032.67429	151126.44286	131931.4	94596.875714	53662.322857	20057.105714
917.28571429	44267.285714	24724.857143	4067.1428571	24457.154286	86.06	6.54	1	0	0	0	0	0	0	0	0	3	131964	100843.14286	70096.857143	48309.285714	31507.142857	21517	13611.428571	8472.1428571	6395.5714286	4344.4285714	2624.5714286	1365.8571429	1027.8571429	1027.8571429	1027.8571429	597.42857143	597.42857143	597.42857143	597.42857143	597.42857143	409901.90571	362990.28286	299592.85571	219260.41714	144315.20429	90050.33	55971.75	33887.124286	24457.154286	19289.647143	16593.454286	13660.311429	11541.161429
1004.2857143	91293.142857	59885.142857	13409.285714	33822.021429	150	10	1	1	0	0	1	0	0	0	1	3	215314	174023.42857	136217.85714	100746.57143	73453	54704.857143	40445.857143	29252.285714	19700.857143	15606.571429	10794.714286	7359.7142857	6329.7142857	4839	4839	4415.4285714	3049.8571429	2558.5714286	2052.2857143	2052.2857143	546163.90571	478364.41714	379791.48429	286691.77714	198925.27286	133443.61286	80507.568571	48624.265714	33436.601429	24865.254286	17753.68	13889.69	12817.408571
918.28571429	94574.428571	68000.142857	18516.714286	39415.541429	459.5	27.96	1	1	0	0	1	1	0	0	1	3	178956.57143	156226.42857	125495	101381	80154.428571	64482.714286	51467.571429	42171.428571	30972.571429	21271.142857	11573.285714	6247.5714286	2133.4285714	1771.1428571	1373.2857143	950.85714286	491.57142857	0	0	0	476377.28286	449591.20429	399136.94429	325206.64286	243505.82857	173834.87143	117631.38143	70551.67	38261.912857	18734.987143	7646.6971429	5677.4114286	4589.5328571
913.28571429	67907.285714	55128.571429	26832	21399.277143	1.51	0.2	1	1	0	0	1	1	0	0	0	3	123954.28571	105499.42857	85167.571429	71434.428571	61378.857143	52224.285714	46854.857143	42882.142857	37583.428571	29312.714286	19012.142857	7470.7142857	2715	1209.7142857	0	0	0	0	0	0	307241.17714	281587.63286	240935.68	190012.73429	141584.77143	105470.77857	77904.807143	37239.872857	20243.73	6524.7771429	4742.8628571	1311.3471429	1311.3471429
774.71428571	96781.714286	72555.857143	20832.857143	53975.155714	343.03	18.1	1	1	0	0	1	1	0	0	1	3	167035.71429	147800.57143	124855.42857	102398.57143	83623.571429	69812.857143	56313.285714	45060	34515.857143	23574.571429	13317.714286	7686.7142857	4282.1428571	2836.4285714	2039.7142857	1173.8571429	1173.8571429	1173.8571429	670.71428571	670.71428571	414423.94571	383848.80714	336834.73714	280482.53143	223355.10429	170023.01714	125924.38857	88554.522857	52433.622857	24608.602857	10330.074286	4519.4242857	1884.0028571
707.42857143	17402.571429	9435.7142857	1560.8571429	16791.205714	10	0.67	0	0	0	0	0	0	0	0	0	3	77523.857143	50806.857143	31339.571429	19789.571429	12627.142857	8369.7142857	4637.2857143	3250.5714286	2573.8571429	1560.8571429	702.85714286	387	387	387	0	0	0	0	0	0	285889.35143	240221.33857	176064.94143	120959.37857	85115.838571	54338.288571	36578.537143	25025.282857	16406.101429	13539.208571	9062.1657143	4178.0157143	2566.8042857
888.71428571	81583.714286	56820	29018.857143	68315.665714	46.56	3.57	1	1	0	0	0	0	0	0	0	3	162601.42857	138657.28571	112054.71429	88736.428571	68141.714286	53463	45517.142857	38379.142857	34949.571429	29840.714286	26674.142857	19748.285714	9561.2857143	4059	2865.1428571	2024.7142857	648.28571429	648.28571429	648.28571429	648.28571429	439828.63143	414352.49857	364370.46286	302157.29143	233044.64143	171174.8	120196.07286	90687.18	67930.902857	57323.33	52344.162857	44450.784286	24484.684286
1036	26023.571429	16531.571429	3375.1428571	12278.654286	161.51	11.53	1	0	0	0	0	0	0	0	1	3	63757.428571	48692.428571	36203.428571	28624.571429	21639.857143	15007.571429	11160.714286	7176.7142857	4688.2857143	3375.1428571	2516.8571429	1882.8571429	1196.7142857	835.28571429	439	0	0	0	0	0	205187.70571	171031.65714	134601.54429	100795.04857	72214.235714	49879.148571	28970.19	18347.92	10737.462857	7452.4685714	6093.8728571	3205.55	3205.55
934.28571429	81103.571429	56023.428571	23585.428571	76923.478571	199.5	12.12	1	1	0	1	0	0	0	0	1	3	183283.42857	151428.28571	115779.42857	87249.714286	67126.714286	52969.857143	42120.714286	35367	28273.571429	24688.428571	22124	20567.571429	17146	16042	13671.285714	12379.428571	11012.714286	8592.7142857	5992.7142857	4908.4285714	600305.31571	555739.26429	496282.88286	409873.02857	318070.24286	229299.03571	163541.63286	111677.35571	74229.152857	51936.507143	31823.002857	23003.024286	18676.27
976	17878.142857	10588.428571	4544.4285714	10912.294286	0	0	0	0	0	0	0	0	0	0	0	3	84648.285714	63650	39834.142857	21644	13290.285714	9825.5714286	8331.2857143	6918.5714286	5580	4820.8571429	3950.8571429	3017.7142857	2670.7142857	1926.4285714	1536.2857143	1536.2857143	1536.2857143	1536.2857143	1536.2857143	1536.2857143	191813.98857	151805.40286	107806.72286	64409.43	36820.311429	20806.707143	14247.75	12351.96	10526.992857	9719.44	7943.97	5475.7785714	4930.3114286
907.57142857	194635.28571	182210.28571	160175.57143	185282.09714	559.5	44.38	1	1	1	1	1	1	1	1	1	3	252523.71429	237016.57143	214956	199531.28571	188020.85714	180366.57143	174976.57143	169032.71429	165628.28571	160997.85714	157261.14286	154154	150420.14286	146395.28571	142387.14286	137214.28571	130364.57143	123106.85714	113326.14286	102470.14286	445446.04286	417448.87857	381187.48143	341860.05429	297169.58286	254365.10143	226209.73571	200805.72286	185282.09714	177585.24429	174005.77857	168545.48286	159949.04429
902.42857143	37580.571429	15036	672.71428571	1368.1671429	56.56	4.32	1	0	0	0	0	0	0	0	0	3	133871.85714	105878.85714	70946	44169	24170	13054.857143	7066.1428571	2311.2857143	1165.8571429	672.71428571	393.14285714	393.14285714	393.14285714	393.14285714	0	0	0	0	0	0	242873.55429	186825.47571	124726.27571	75373.46	44192.192857	22194.721429	9521.4028571	2824.91	1368.1671429	594.87285714	594.87285714	594.87285714	594.87285714
918.71428571	64608.857143	48340.857143	26103.428571	49957.545714	149	11.75	1	1	0	0	0	0	0	0	1	3	143744.85714	112898.42857	87765.857143	69067.714286	55333	45288.142857	38384.714286	32991	28410.714286	26926.714286	24667.285714	23405.571429	22406.857143	22046	22046	21606.285714	18870	5697.8571429	1647.5714286	572.71428571	586540.54	536295.26286	454839.43429	353240.52	252329.14	164670.78	104389.69429	72046.768571	49572.592857	40213.584286	32593.632857	28139.485714	15603.114286
787.42857143	18147	9771.5714286	870.71428571	3449.8642857	193.03	20.74	0	0	0	0	0	0	0	0	1	3	44218.428571	35299.142857	27304.285714	20128.571429	14060.142857	8697.2857143	5652.1428571	2066	1367.8571429	870.71428571	0	0	0	0	0	0	0	0	0	0	103279.39143	89759.801429	72128.268571	49754.655714	28996.942857	13567.62	6134.1128571	4187.7071429	3449.8642857	3049.2942857	1686.45	695.46285714	695.46285714
865.6	118174.4	89537.8	64471	100066.396	351.6	24.25	1	1	0	0	0	0	0	0	1	3	203174.4	177591.8	149365.2	124269.8	101819.4	86114.6	77411.8	72146.2	66366	65621.4	63250.4	63250.4	62756.2	62756.2	61609.4	59796	57849.2	53738.8	53029.4	50734.4	461082.042	418001.306	357980.936	297017.016	236944.088	187093.234	148892.16	120004.432	99526.502	90945.122	84661.674	83267.784	83267.784
1016.2857143	307765.28571	250619.28571	128179.28571	237820.38	301.51	20.7	1	1	1	1	1	1	1	1	1	3	428355	395065.85714	357515.14286	319049.14286	276489.57143	241898.57143	205526.42857	179897	155353.71429	131745.85714	116081.71429	106458.42857	94137.714286	88569.285714	82584	75279.285714	59739.857143	37909.285714	23002.285714	14354.285714	867913.30857	806531.25857	732685.14714	646633.67143	556719.47	469840.46143	377570.62714	289675.63143	235124.58857	182967.53286	151195.56	133545.99571	125589.39571
802.5	9669.5	4299.75	593	2386.665	0	0	0	0	0	0	0	0	0	0	0	3	39275.75	24868.5	17610.5	11653.5	6754.5	3757.25	1430	1430	1027.75	593	593	593	0	0	0	0	0	0	0	0	154407.4325	103017.8775	50097.5625	20596.76	9419.6575	6245.1925	4300.3175	3706.2575	2386.665	1703.865	1703.865	0	0
960.85714286	30235.428571	14574.714286	1665.2857143	7311.5342857	0	0	1	0	0	0	0	0	0	0	0	3	108199.85714	82596.285714	55500.285714	34708.285714	21927.428571	12755.428571	7804.5714286	5990.7142857	3977.1428571	2218.4285714	1376.8571429	1074.5714286	401.85714286	401.85714286	0	0	0	0	0	0	311369.88286	276269.01	227134.56429	172581.69	114674.82714	65845.187143	35962.647143	14498.864286	5771.8542857	3290.3614286	1492.4142857	0	0
910.42857143	83082.571429	67958.571429	6586.8571429	30489.032857	751.51	55.95	1	1	0	0	1	1	0	0	1	3	135632.42857	115266.42857	99213.285714	85571.285714	76234.142857	65062.142857	52674.571429	37770.857143	16128.571429	8505.7142857	2245	698.28571429	368.28571429	0	0	0	0	0	0	0	332753.19143	283206.48857	222537.67571	171662.22714	136961.42143	115867.13571	88808.614286	64140.572857	30489.032857	6256.8128571	1463.5928571	0	0
883.57142857	44302.857143	38071.285714	25927	46216.985714	0	0	1	0	0	0	0	0	0	0	0	3	98518	77866.428571	56882.428571	46802	39858.714286	37613.285714	35942.571429	34304.571429	30608	27018	24469.428571	20708.714286	14847.285714	7387	3438.5714286	0	0	0	0	0	262644.85286	232751.57143	181428.14571	125573.24286	82638.225714	63414.434286	54344.731429	49835.992857	46216.985714	39258.36	23458.152857	5375.1228571	1143.2871429
944.42857143	86811.571429	64717.285714	15493.714286	74043.648571	319	25.94	1	1	0	0	0	0	0	0	1	3	168426.14286	140557.42857	115742.42857	91393.714286	74062.857143	61362.714286	49101.571429	36353.428571	26986.571429	18234.285714	10821.285714	8015.4285714	4929.5714286	3447.1428571	2262	1413.2857143	514.28571429	514.28571429	0	0	439422.37429	397872.99429	339711.05429	271580.94714	214609.88714	159679.38714	121144.61429	93612.237143	73658.672857	62723.872857	53803.961429	40620.958571	30517.435714
753.83333333	13930.333333	9717.8333333	3016	7629.54	86.06	6.21	0	0	0	0	0	0	0	0	0	3	45454.833333	32202.333333	22561.666667	15020.833333	10816.5	8466.5	6854.8333333	5197.3333333	3878.3333333	3016	2690.1666667	2690.1666667	2690.1666667	2259.1666667	2259.1666667	2259.1666667	1191.8333333	621	621	0	169769.17	136488.04333	94451.015	59870.845	34475.441667	22407.616667	14083.501667	8920.7683333	7629.54	6243.21	5180.515	5180.515	5180.515
963.28571429	247600.42857	188571.85714	51062.857143	199049.08286	1083.53	73.22	1	1	1	1	1	1	0	0	1	3	355779.14286	333238.28571	300303.85714	259571.57143	216420.71429	177232.57143	142303	107649	80484	56560.285714	36878.714286	22468.142857	15385.714286	10200.142857	8212.1428571	5686.7142857	2485.8571429	1999	1999	1999	842153.40286	816604.79	770178.08286	704410.94	615056.18429	511338.80286	407986.99286	296772.83714	197122.82143	112894.50714	58115.58	22071.15	8702.4185714
808.14285714	119846.28571	90685.571429	22949	163374.70286	270	23.5	1	1	0	1	1	1	0	1	1	3	178751.28571	164214	146670.85714	127251.28571	106735.42857	84101.571429	64863.857143	48522	33844.285714	25425.428571	18321.142857	12686.142857	8899.5714286	6688.1428571	4700.4285714	4283.7142857	4283.7142857	4283.7142857	4283.7142857	3751.7142857	418631.41571	398793.85714	375586.31286	343328.10143	308173.15571	268061.68	226403.73857	193955.95	162989.01	135790.49	111991.53429	88893.928571	67433.755714
993.14285714	27547.428571	16152.714286	2210.7142857	8610.8871429	60	3	1	0	0	0	0	0	0	0	0	3	82615.142857	60838.714286	42929.857143	30266.571429	22806.285714	14629.285714	8660.2857143	6671.1428571	3505.8571429	2484.7142857	766.71428571	766.71428571	418.85714286	418.85714286	418.85714286	0	0	0	0	0	223639.1	187316.08714	142930.06857	97206.401429	63109.87	40875.68	23821.651429	13002.851429	8610.8871429	4927.0542857	3151.2585714	1179.0614286	1179.0614286
993.57142857	94512.142857	74499.857143	46527.857143	80987.924286	190	15.67	1	1	0	1	1	0	0	0	1	3	156781.28571	136560.85714	116930	101270.42857	84340	72209	62868.571429	57615.285714	51459.857143	47353	45661.857143	41569	39871.142857	36127.142857	21574.428571	8731.8571429	1498.5714286	554.57142857	554.57142857	0	343007.81857	311449.12571	271802.70857	229739.28143	186204.61143	149361.70714	117190.17143	95836.931429	80217.56	69601.402857	63342.114286	57408.117143	40626.177143
857	104674.71429	70721.714286	10867.428571	34297.027143	420	28	1	1	0	0	0	0	0	0	1	3	188644	172674.28571	144942	113650.14286	86480.857143	64608.571429	47487.428571	31977.857143	21874.571429	11695.714286	6554	4372.1428571	1966.7142857	862	462	462	0	0	0	0	341794.18571	313178.30429	262851.05	207538.81286	155624.98286	107187.54571	78148.842857	48531.59	32758.11	19802.664286	12563.897143	7103.4328571	1755.4171429
891.42857143	34746.857143	20458.428571	2948.7142857	12621.105714	10	0.5	1	0	0	0	0	0	0	0	0	3	100097.42857	76221	53564	37865.857143	26975.428571	18780.857143	12410.714286	7851.4285714	5572.1428571	3772.8571429	2085.2857143	1781.1428571	761.85714286	0	0	0	0	0	0	0	249202.20714	206426.44571	159236.15286	114607.87571	75568.822857	48057.314286	30494.375714	16226.78	12621.105714	8630.8014286	7750.2457143	5778.5571429	3110.0428571
908	13004.142857	5627.5714286	727.57142857	2321.7671429	41.01	2.18	0	0	0	0	0	0	0	0	0	3	72016.285714	45193.142857	26528.571429	14672	8406.8571429	4719	3000	1418.8571429	978.28571429	727.57142857	448.57142857	448.57142857	448.57142857	448.57142857	448.57142857	448.57142857	0	0	0	0	267655.61714	216790.23857	157911.72	95288.921429	55349.095714	28724.434286	9191.2457143	3372.3914286	2321.7671429	1096.6428571	1096.6428571	618.77428571	618.77428571
826.14285714	123802.71429	106027	70367.428571	109994.55286	511.51	34.2	1	1	1	1	1	1	1	1	1	3	182121	163821.14286	145156.28571	128248	114927	101306	85545	79435.571429	74485.714286	71188.714286	68914.142857	65763.571429	61619.857143	53036.428571	43394.571429	23998.142857	6261.8571429	0	0	0	371435.92857	343178.45	298705.25	249815.30857	204001.59286	172598.32714	144460.13	124387.96429	109609.3	95422.108571	89245.442857	73917.212857	41756.21
874.28571429	23545.428571	10046.285714	437.57142857	4515.2157143	210	16.25	1	0	0	0	0	0	0	0	1	3	94988.142857	70277.428571	45849.142857	27792.142857	15517.714286	6995.8571429	3692.5714286	1867.2857143	939.28571429	437.57142857	437.57142857	437.57142857	437.57142857	437.57142857	437.57142857	0	0	0	0	0	369832.47714	325455.81	266857.89	187801.00429	125919.67571	70701.537143	32058.897143	11713.274286	4130.5142857	2117.6214286	767.87	767.87	767.87
938.71428571	215508.42857	170450.28571	48939.571429	57485.694286	721.51	43.2	1	1	0	0	1	1	0	0	1	3	299590.85714	280953.28571	253310	225542.57143	193315.57143	160660.28571	125587.14286	94450	72945.285714	55532.714286	33889.714286	27031.571429	16086.571429	9036.1428571	4679.5714286	2542.2857143	2092.4285714	1132.7142857	628.28571429	628.28571429	530552.70857	496309.16429	437856.76714	367619.13143	290827.93	209174.03143	149335.18857	95151.752857	57100.411429	33808.398571	18087.332857	9279.3028571	5027.9457143
917.71428571	74388.571429	50446.714286	7269.2857143	12278.492857	750	50	1	1	0	0	1	0	0	0	1	3	135001.14286	115610	97538.428571	80356.285714	60582.714286	46626.714286	32388.285714	21340.142857	12442.285714	8364.4285714	4653.1428571	4024.4285714	1627.5714286	860.85714286	472.85714286	472.85714286	472.85714286	0	0	0	307343.65286	282214.27714	245313.29286	197296.02	148833.38714	101276.45143	53683.548571	23121.067143	11894.128571	6550.63	4341.7457143	1839.95	1314.2642857
901.71428571	131799.85714	101741.14286	62927.142857	117519.59	399.5	31.46	1	1	0	1	1	0	0	0	1	3	210789.57143	185998.57143	161098.85714	138687.28571	116941	97316.285714	86473.428571	77679.428571	71763.142857	65134.428571	56830.428571	52124.428571	44926.857143	40091.428571	35306	33135	26230.428571	18446.857143	12811.571429	10651.714286	479842.97571	444882.17714	396911.83	341692.04571	280155.17857	216932.14571	174260.47143	142712.66	117134.15857	96411.744286	80799.144286	65667.764286	54461.22
797.71428571	171989.28571	143465.42857	59522.285714	167552.29857	600	40	1	1	1	1	1	1	0	1	1	3	233849.57143	220076.42857	200916.42857	178127.42857	157316.42857	138723.42857	124124.14286	111141.14286	94171.142857	66408.285714	43720.857143	25836.428571	15903.285714	11473.142857	9073	6047.5714286	1529.8571429	557.14285714	557.14285714	557.14285714	427258.78286	402264.82	361781.39143	309389.55571	262788.91429	225160.21286	195258.27143	181993.45429	167552.29857	153309.91857	112516.4	57966.367143	17515.685714
793.14285714	45042.428571	29866.285714	7555.2857143	6518.1814286	457.06	32.19	1	0	0	0	0	0	0	0	1	3	101595.71429	81599.714286	62801.714286	49416	36376.857143	27568.428571	20396.142857	13860.857143	10669.571429	8384.2857143	5834.4285714	3969.2857143	2607.4285714	387.28571429	0	0	0	0	0	0	279634.52714	245502.26571	187322.36	129229.92714	79873.212857	40810.545714	18469.514286	10500.911429	6518.1814286	2527.78	1668.9542857	1668.9542857	610.98428571
890	71076.714286	42788.857143	6241.4285714	118400.19429	11.51	0.87	1	1	0	1	0	0	0	0	0	3	139726.71429	121101.42857	98145.857143	77932	57011	38973.428571	25019.428571	16727.142857	10614.571429	6793.4285714	3332.5714286	1503.1428571	1151.5714286	404.14285714	0	0	0	0	0	0	479840.37857	447281.80714	416388.90429	383277.37571	337184.68286	285817.21714	227658.88286	166374.47	116861.08857	80274.754286	50247.124286	37021.971429	20412.742857
843.83333333	143894.66667	134700.16667	120078.5	143725.05333	573.53	38.97	1	1	0	0	0	0	0	0	1	3	209727.83333	181936.66667	160449.83333	145841.5	138119.5	133275.5	129324.16667	125809.66667	123383.66667	120396	116698.66667	114490.33333	113680.66667	113241.33333	112776.66667	112776.66667	111710.66667	111710.66667	111710.66667	111710.66667	433004.62167	385748.08833	326271.72167	264891.635	217436.39	181355.56833	161019.83	151357.515	143725.05333	136633.855	132987.21333	130147.55167	127077.28333
918.42857143	158857.42857	131253	77909.857143	152692.94714	287.06	23.19	1	1	1	1	1	0	0	0	1	3	218515.57143	200941	182766.57143	163098.57143	145437	126369.85714	110481	99796.714286	90198.142857	81488	72390.285714	66741.714286	61272.428571	57583.857143	55602.571429	52998.714286	51647.428571	49235.285714	45087.142857	41239.714286	483436.34429	451634.22429	409804.91143	359616.7	310640.76714	263045.23286	217564.01286	181634.89571	150768.37857	125564.56143	108137.29714	97292.544286	89802.271429
1110.5714286	55860.142857	33740.571429	6104.5714286	22817.264286	136.56	10.05	1	1	0	0	0	0	0	0	1	3	109990.14286	96726.571429	78342.428571	60843.428571	44595.285714	30693	20984.428571	13638.571429	8693.7142857	6933.8571429	4671.5714286	2209.7142857	1874.7142857	400.42857143	0	0	0	0	0	0	266722.31714	238758.36857	210121.17714	176024.89714	137675.70429	96161.277143	64469.731429	40144.635714	22817.264286	12770.092857	7831.2357143	2822.6014286	1227.8328571
1048	27547.571429	15394.857143	944.85714286	9217.5785714	330	28.5	1	0	0	0	0	0	0	0	1	3	106968.57143	78933.714286	50117.285714	30368.285714	21050.571429	12958	7064.2857143	2836.1428571	1499.4285714	1499.4285714	661	353.57142857	0	0	0	0	0	0	0	0	322697.28429	281398.91286	225515.34429	155220.26286	91382.128571	48751.87	27184.242857	16117.308571	8832.6942857	5175.2942857	3840.3242857	3348.3757143	1226.7542857
781.71428571	85131.142857	51619.428571	20399.571429	52859.877143	391.51	27.2	1	1	0	0	0	0	0	0	1	3	186829.57143	160724.57143	127960.28571	95269.714286	66272.571429	47172.142857	34882.142857	27366.285714	23486.714286	20944.142857	18378.714286	13672.571429	10258.285714	8419.8571429	5631.1428571	3483	2557.2857143	1119.1428571	1119.1428571	570.28571429	500027.59	462606.60571	402916.79	320958.12714	240855.56857	165228.87	104169.44429	66995.307143	52859.877143	41931.89	37921.892857	32948.43	27591.312857
984.28571429	330606.42857	302611.42857	236657.71429	321926.72143	757.06	57.19	1	1	1	1	1	1	1	1	1	3	402628	382144.71429	359560.57143	336838.57143	315012.42857	297424.42857	275646.57143	262322.42857	250301.14286	239957.71429	229707.28571	217447.71429	201016.57143	180282	155552	132520.14286	110549.28571	93125.428571	82385.428571	75253.142857	739271.53857	707914.94	662902.61714	606155.73	540511.58714	468148.84429	414342.47429	362386.07429	320770.60857	285000.93	254408.32429	210479.05571	160273.18429
936.42857143	104294.71429	73951.857143	20093.428571	94795.66	3.53	0.47	1	1	0	1	0	0	0	0	0	3	178884.85714	158098.71429	135737.71429	111600.42857	90098.857143	68916.285714	52435	38383.857143	29724.285714	22568.142857	15183.857143	13023.714286	9278.5714286	7777.2857143	6600.1428571	4418.7142857	2115.5714286	2115.5714286	570	570	393334.49857	365819.67143	332547.00714	295098.85857	250029.92714	203947.47714	166534.28143	123527.81	94024.607143	63491.472857	40698.558571	24426.62	16900.77
804.71428571	65000.571429	41598.571429	6598.8571429	18857.01	307.06	15.94	1	1	0	0	0	0	0	0	1	3	132779.28571	113305	89526.285714	70908.857143	52063.571429	36851.714286	27855.142857	20049.428571	14070.142857	7419.2857143	3700.7142857	1851.5714286	1159.4285714	419.71428571	419.71428571	0	0	0	0	0	333592.45286	298205.36	252829.41571	196912.02286	142540.77571	97084.071429	63441.192857	35479.222857	18471.32	8311.7642857	4271.0042857	2290.8328571	1751.08
893.71428571	165109.85714	144732.28571	102539.85714	156175.41143	163.53	13.14	1	1	1	1	1	1	0	1	1	3	216662.42857	200242.57143	184089.28571	169921.42857	154298.42857	140599.57143	128008.57143	120036.42857	110872	104743.14286	97904	89977.857143	83809.428571	76745.285714	69981	54626	38710.714286	13045.857143	2340.4285714	1248.8571429	404530.04857	373297.78	338952.41571	298891.03429	264308.45143	232343.65571	199654.27	175360.47143	155791.10429	140471.41143	124725.89429	104873.79714	76944.388571
716.83333333	52463.5	37562.5	7575.3333333	37158.318333	249.5	17.79	1	1	0	0	0	0	0	0	1	3	102642	89893.5	73823.833333	57197.333333	44449.166667	34004.833333	25024.5	17874.166667	12056.833333	8535.8333333	5912.5	3697.1666667	2895.6666667	1164.6666667	1164.6666667	1164.6666667	618.16666667	618.16666667	618.16666667	0	295251.64333	272086.38	238848.03833	197711.39667	158360.98167	118865.24833	81918.506667	54917.766667	37158.318333	21683.763333	11245.986667	8908.835	5807.08
1009.1428571	101239.57143	82172.285714	40595.714286	85597.63	457.06	28.44	1	1	0	1	1	1	0	0	1	3	166653.42857	145172	125511	106683.85714	92150	77740.714286	66294.142857	60568.428571	53914	45824.714286	34310.285714	21216.714286	10233.714286	2070	1292.2857143	442.85714286	0	0	0	0	455449.15429	395964.38857	328909.82	263519.68143	203362.86571	159231.39429	126782.33143	102521.74571	85212.172857	57465.894286	31858.928571	11714.814286	592.86
945.57142857	181917.85714	156095.85714	92119	207315.65286	750	70.25	1	1	1	1	1	1	0	1	1	3	252985	229951	209072.28571	188286	168812.14286	151358	134862.71429	120594.85714	110983.71429	94606.285714	83744.857143	75294.285714	62577.142857	55523.714286	45948.857143	38179.428571	31366.714286	25990	18230	7360.7142857	545422.25429	511690.07143	471364.06286	419143.59429	365843.59143	320288.56143	277745.79857	238294.08	205776.44143	175731.45286	145124.04143	118702.63286	104254.02143
908.5	121649.16667	96993.833333	59682.333333	125546.38333	229	16.06	1	1	0	1	1	1	0	0	1	3	228846.66667	201201.5	163294.33333	128939.33333	108189.66667	93785.833333	84571.833333	78354.166667	70611.833333	62244.666667	52218.333333	45325.333333	39337.833333	33265.833333	28626	25624.5	25083.5	23936.5	22724.166667	21486.166667	659966.17667	631607.66833	578375.41333	504611.50333	410453.99	324927.95833	242213.88333	175255.04833	124647.39833	91923.763333	68370.363333	52405.74	47443.226667
940.66666667	131924.5	104215.83333	69744.666667	113084.82	90	4.5	1	1	0	1	1	0	0	1	0	3	212916.33333	191790.66667	163109.83333	138491.83333	115974.83333	101536.83333	91035.166667	81758	76436.666667	71035.333333	66698.833333	61917.5	56682.333333	50173.5	38885.166667	26448.333333	14729.166667	6786.1666667	2575.8333333	0	478726.99	430070.89833	377840.03833	316482.71	252510.15667	199319.04333	153348.62167	131398.40667	113084.82	100320.64833	89582.2	70510.236667	32522.026667
790.71428571	158591.85714	115625.85714	37767.714286	97562.158571	73.53	4.47	1	1	0	1	1	1	0	0	0	3	251201.28571	229681.71429	201107.14286	167418.42857	135482.28571	108312.28571	86128.428571	64135.857143	52037.428571	40791.714286	34885.714286	29857	26112	22419.285714	18038.857143	16766.571429	13093.571429	10665.428571	10163.571429	9066.2857143	482638.96714	450406.87714	403191.72286	340629.82	274780.05143	211007.32571	164096.11857	122399.16143	96407.472857	76439.847143	59412.105714	49644.395714	42271.398571
940	85767.142857	56326.142857	23800.571429	41725.107143	87.06	9.77	1	1	0	0	0	0	0	0	1	3	189417.42857	160860	127193.71429	94191.714286	70128.714286	51435.714286	40187.571429	31884.428571	27159.571429	24620.285714	21779.571429	19549	13690.428571	9648.1428571	8426.8571429	7554	3469.5714286	1517.1428571	0	0	499579.43714	452950.05429	393586.35571	325574.13571	250518.41714	179773.75429	115614.67	73211.595714	40569.558571	28020.838571	15503.322857	11087.05	5757.0085714
846.71428571	41577.285714	26577.285714	4710.1428571	22385.97	90	4.5	1	0	0	0	0	0	0	0	0	3	80753	67565.857143	56124.285714	44778.571429	34037	24438.428571	18109.857143	13731.714286	9149.8571429	5812	3552.4285714	3225.5714286	2547.1428571	2164.4285714	1369.1428571	929.85714286	486.71428571	0	0	0	211833.74714	196134.10143	172849.91	139728.43571	101846.32857	72669.605714	48117.395714	31054.961429	21616.187143	12269.8	9491.9757143	7535.9514286	5383.35
1019.5714286	414562.57143	366879.57143	252938.71429	406391.30857	723.53	58.47	1	1	1	1	1	1	1	1	1	3	497061.85714	480179.57143	457676.14286	424902.42857	392210.57143	356009	317366.42857	289876	271584.14286	256253.57143	235178.57143	200182.57143	191682.71429	188742	186763.71429	186341.85714	186341.85714	186341.85714	185320.14286	182591.71429	807555.41857	764290.92571	708957.88714	643323.31286	575297.64286	512633.25429	462378.37857	424416.56714	406006.92286	373380.28571	324672.28143	314860.63286	309480.77571
934.28571429	51538.714286	34677.857143	19862.571429	32981.527143	150	10	1	0	0	0	0	0	0	0	1	3	153677.85714	113609.85714	79169.571429	57464.714286	42123.142857	33301.714286	28433.857143	24628.142857	21666.571429	19862.571429	19288	18342.714286	17646	17268	16858.571429	16433.285714	15491.285714	14014.142857	9369.7142857	3965.5714286	475047.75429	415011.60143	332571.33429	242252.67429	159850.49857	102726.46857	65648.338571	45242.242857	32981.527143	26929.03	22409.724286	20914.73	19869.558571
829.57142857	26241	17374	1931.7142857	26257.812857	219.5	16.04	1	0	0	0	0	0	0	0	1	3	71392.857143	55155.142857	39040	28442.285714	21396.142857	15861.571429	10320.571429	5818	3490.1428571	2204.1428571	1636.2857143	1636.2857143	942.42857143	942.42857143	543.14285714	543.14285714	543.14285714	543.14285714	543.14285714	0	237581.18714	215891.88571	187274.99714	154473.64714	117994.58571	84574.401429	57928.727143	40405.361429	25872.724286	15734.664286	11253.11	6891.7771429	4743.3614286
869.71428571	298846.14286	245863.85714	133201.14286	283811.10857	457.06	30.94	1	1	1	1	1	1	1	1	1	3	380659.57143	364915.42857	338969.42857	307826.71429	272759	234396.71429	203452	174270.71429	153410.57143	136498.14286	124252.28571	109815.71429	97133.142857	87148.714286	76722.142857	65616	56000.571429	43424.857143	31567.428571	16873	774669.59857	749485.95286	708596.17286	659319.83429	594673.52857	516887.24714	431183.10714	357355.16286	281500.63429	230352.91714	186781.38857	159714.30429	137153.93571
873.71428571	30724.428571	22385.285714	5247.7142857	23584.258571	0	0	1	0	0	0	0	0	0	0	0	3	84976.428571	63115.571429	44502.571429	32179.571429	25815.571429	21018.714286	16590.571429	11143.714286	8615.8571429	5522.5714286	3222.2857143	2268.1428571	904.42857143	904.42857143	501.28571429	501.28571429	501.28571429	501.28571429	0	0	254326.32	231199.26429	197297.21714	151305.02429	109723.15	76317.587143	51860.712857	33358.618571	23199.321429	15863.792857	10886.334286	7452.6828571	5288.94
806	4066.5714286	2550.2857143	811.71428571	4749.87	41.51	3.45	0	0	0	0	0	0	0	0	0	3	20893.857143	11575.285714	7615.2857143	4585	3110.1428571	2247.2857143	1896.8571429	1309.4285714	1070.8571429	811.71428571	811.71428571	811.71428571	811.71428571	811.71428571	425.71428571	0	0	0	0	0	118957.35429	100099.29143	77322.897143	52986.507143	33821.338571	18351.707143	12601.87	7570.9914286	4749.87	2342.3542857	1886.7214286	1886.7214286	1349.2428571
915	126686	111681.85714	98710	150873.22286	270	22	1	1	1	1	1	1	1	1	1	3	207544.85714	181885.57143	154219.28571	131468	117869.28571	108780.28571	106061.28571	103832.42857	101591	98710	96930.714286	88997.571429	83915.714286	82089.857143	80075.571429	75739.571429	68017.571429	41108.714286	8897.2857143	3539.2857143	495889.53429	448462.78286	390586.23	323949.03286	266030.20571	218682.74286	188505.98143	167098.56	150102.57571	141271.37857	139019.45857	136557.54	132769.18857
883.71428571	117457.71429	92458	42815.714286	88975.53	879.5	51.96	1	1	0	1	1	1	0	0	1	2	183416.42857	163087.71429	144623.57143	123516.71429	104466.71429	87565.428571	75379.428571	65777.714286	55246	45285	37675.714286	31445.571429	25016.714286	16840.714286	8889.5714286	4187.4285714	1455.4285714	0	0	0	411528.23571	387126.52571	354022.50143	316294.15	267034.76571	217464.98	169054.92	126751.27429	88206.721429	52807.561429	22731.19	9529.2514286	3665.2757143
985.14285714	158941.14286	144398.14286	104860.28571	271504.99857	427.06	49.94	1	1	1	1	1	1	1	1	1	2	244181.28571	213735	183680.57143	163096.71429	151152.14286	143022.14286	138602	131128.14286	123040.57143	109548.57143	83467.285714	50981.428571	32821.714286	20558.857143	11043.428571	5543.8571429	998.57142857	526.85714286	0	0	605257.40429	559616.47857	506134.92714	449983.15429	392533.96857	350560.46714	311543.15429	287547.09286	271120.57	257251.95714	245488.78571	227242.93429	181591.70286
837.57142857	348620.28571	318993.85714	269307.42857	343706.39143	401.01	28.16	1	1	1	1	1	1	1	1	1	3	421978.14286	404562.28571	379549.14286	355280	331652.42857	313370	296879.14286	286933.14286	276795.57143	270127.14286	264931.71429	256851.71429	252041	248323.14286	243101.28571	234520.14286	225369.57143	220004.28571	205590	196397.85714	702756.15714	663348.47	611005.29857	554754.81	499742.18714	444184.20857	402698.48571	368325.87571	342552.04	326248.19571	308823.89714	295595.02	277965.57286
891	62105.285714	43926.285714	15808	38097.531429	289.5	25.43	1	1	0	0	0	0	0	0	1	3	152239	124025.14286	94345.142857	68852.571429	50693.571429	41017.857143	32553.142857	25331.285714	20779.571429	17178.571429	13512.142857	10400.857143	7666.1428571	6158.8571429	4975.8571429	3708.2857143	2800.5714286	2313.1428571	1811.8571429	1811.8571429	446303.09286	392468.03143	318469.19	241092.64714	167013.71143	116258.3	75117.357143	52672.187143	36173.498571	27189.292857	20905.565714	15532.12	12808.251429
959.42857143	266997	215057.57143	102459.71429	176576.86286	61.01	3.93	1	1	1	1	1	1	1	1	0	3	365795.42857	340490.85714	309679.28571	275962.57143	242404.71429	204696	174112.57143	147925.57143	125502.71429	107134.42857	90028.571429	79052.857143	70795.714286	64866.428571	58048	49054.142857	36720.428571	21139.428571	8280.7142857	1785.4285714	682558.16571	641795.34857	596219.56286	541046.59714	467474.08857	380414.22	303008.14143	232322.23714	175037.12286	129233.93429	100545.85857	72296.77	53540.525714
940	247099.71429	218524.14286	165285.57143	205024.49429	431.6	31.15	1	1	1	1	1	1	1	1	1	3	321460	301391.57143	276066	254399.14286	233086.28571	212386.85714	196910.14286	184988.85714	176107.42857	166388.57143	161256.28571	158412.14286	153627.42857	150689.71429	148268.57143	143960.85714	142096.71429	138697.28571	136131.42857	129601.71429	576046.31286	540340.29286	488043.34286	418933	353677.83714	301679.00714	260409.20429	226749.85857	204639.90714	187981.70429	176338.62429	167466.03857	161644.27429
910.28571429	111945.14286	84434	36920.571429	104213.71429	11.51	0.95	1	1	0	1	1	1	0	1	0	3	188401.57143	168113.57143	142846.42857	117869.85714	97851	80157.857143	66777.857143	57013.571429	48745.571429	40219.714286	26738.142857	13194.285714	2575.7142857	397.42857143	0	0	0	0	0	0	462938.60429	435351.21143	385043.4	331713.48286	263187.47714	212466.79714	165564.12	126366.45143	103828.32143	84723.634286	69544.48	45878.025714	12575.005714
957.57142857	119726.85714	88165.428571	31110.428571	117767.37286	291.6	31.08	1	1	0	1	1	0	0	0	1	3	204447.71429	179370.28571	150171.71429	125758.42857	102117.85714	82186.714286	67580.285714	51645.428571	41222.571429	32211.714286	28505	23270	21218.571429	19347.857143	18164.428571	18164.428571	18164.428571	17684	17684	16602.857143	556315.49143	516729.41429	466306.91429	403320.42143	335081.89143	269913.59143	210981.4	154336.20571	116228.70857	89763.08	68789.135714	53551.71	44965.48
982.28571429	289113.71429	224564	132384	291286.64571	399.5	23.96	1	1	1	1	1	1	1	1	1	3	408559	379232.71429	344694.14286	302527	253760	215701.14286	184104.57143	162418.57143	147005.28571	134859.57143	126051.14286	113777.71429	102835.71429	93631.571429	79240.571429	43190.142857	24911	9964.1428571	3880.7142857	1735.1428571	793889.90857	747944.90429	696403.36429	637615.26857	568664.60143	491939.45	422738.24	354443.64714	288591.29286	239546.00571	205174.60714	160289.68571	83766.414286
1000.1428571	16234.857143	11172.285714	2695.7142857	9257.6514286	0	0	0	0	0	0	0	0	0	0	0	3	59074.714286	39179.428571	25988.571429	18326.857143	13533.857143	10557.714286	7872	5693.7142857	4541.1428571	3514.7142857	1807.2857143	1488.4285714	1488.4285714	389.85714286	0	0	0	0	0	0	220521.70286	184608.71857	131063.55571	84676.465714	54287.122857	29545.358571	14246.171429	11384.405714	9257.6514286	5499.4071429	3702.76	1731.8228571	655.79857143
841.85714286	44562.857143	31717.428571	5592.2857143	18842.118571	281.01	23.18	1	0	0	0	0	0	0	0	1	3	97069.571429	78289.142857	61494	48114.142857	37821	29571.142857	22901.285714	16881.285714	12097	5870.1428571	4155.8571429	2928.8571429	2593.4285714	2593.4285714	2202.2857143	2202.2857143	2202.2857143	2202.2857143	2202.2857143	2202.2857143	282279.47714	245564.88857	198994.10143	151651.39571	111052.65714	79742.981429	48491.95	29256.912857	18457.794286	12416.267143	9739.2471429	7299.4885714	5149.7742857
944.57142857	36894.142857	21782.285714	2233.5714286	12433.078571	510	39	1	0	0	0	0	0	0	0	1	3	113113.85714	87998.857143	62164.142857	42409.571429	27696.857143	18735.714286	11987.428571	7798.1428571	4633.8571429	3061.4285714	1942.4285714	1640.8571429	1310.5714286	1310.5714286	900	900	0	0	0	0	358843.69143	315688.38	262355.62571	198523.21	133698.23571	83940.411429	45723.138571	20479.421429	12048.505714	6417.6514286	4201.8771429	3693.7057143	3137.9014286
917.71428571	256021.85714	225251.14286	168110.28571	276900.53714	279.5	22.02	1	1	1	1	1	1	1	1	1	3	339060.42857	319910.57143	293597	264369.14286	239182.85714	218980.85714	200637.85714	187218.85714	178835.57143	170319.71429	162328.14286	156671.71429	153250.28571	148772.42857	144398.42857	141804.71429	138572.42857	135150	127949.14286	123083.57143	711168.94714	681638.09571	639980.13857	576966.03714	512758.52286	438147.02857	369516.12714	315135.45714	276515.02571	241947.13857	220104.71429	199961.40143	189890.58
858	114387.85714	84567.714286	35397	59162.532857	157.06	8.44	1	1	0	0	1	1	0	0	1	3	199310	172946	146114.71429	122223.85714	98554.428571	79969	66761.714286	58401.428571	45796.714286	37592	29588.285714	20467.142857	14269.285714	10163.571429	5363.8571429	1465.4285714	1019.8571429	534.71428571	534.71428571	0	494436.22143	460177.20429	409599.75571	349806.00143	269666.78429	200686.21571	134052.47571	90771.264286	58006.455714	30436.004286	15036.385714	6284.2542857	3610.8085714
776.57142857	242994.42857	184413.57143	96965.714286	283369.80286	240	18	1	1	1	1	1	1	1	1	1	3	352934.57143	331607.42857	296659.57143	255682.71429	215124.71429	173569.28571	147734.14286	127437.42857	109605.85714	98624.142857	88316.571429	78899.857143	71430.142857	64376	59180.428571	51056.142857	46461.142857	41171.142857	33392.428571	30158.857143	922737.61714	902644.70714	866059.77857	803915.17429	715680.72429	608000.06429	487947.38	373643.11857	281829.50286	215779.18	172278.65714	143331.24	121995.76286
818.14285714	72981.714286	48482	10684.142857	32681.921429	13.53	1.14	1	1	0	0	0	0	0	0	0	3	140026.28571	122758.28571	100167.14286	78812.428571	60039.714286	44363.857143	32653.857143	23061.285714	15991	12048.428571	7540.1428571	5348.5714286	3955.4285714	3199.8571429	0	0	0	0	0	0	379141.72143	354692.35	317076.96714	264300.99	195119.06429	134770.15857	83084.754286	48855.407143	31911.158571	22697.578571	13610.434286	7207.0357143	4552.52
945.66666667	115990	86513	50716.5	113109.955	0	0	1	1	0	1	0	0	0	0	0	3	209162.66667	183656.33333	154213.5	124121	100183.66667	81691.333333	68960	59546.5	54595.333333	51036.333333	48688.5	45766.5	44572.5	43267.833333	42803	41294.833333	32205.5	23169.666667	14180.333333	4672.5	575385.74833	541906.07	495493.62833	435689.89333	361568.05	285617.70667	215050.09333	151972.64667	112661.10833	83103.61	67997.79	58321.151667	48806.295
893.5	239112.16667	191117	77576	203134.07333	43.03	2.45	1	1	1	1	1	1	0	0	0	2	336229.5	315279	284775.5	251136.33333	214595.83333	181677.16667	149419.5	119058.66667	96764.5	82395	67078	56714.5	46730.666667	40214.166667	32354	26900.833333	18899.5	12685.333333	7282.6666667	2791	699032.17667	669749.28833	620307.33	554588.105	483381.66333	400819.14833	328822.785	259995.39333	202684.27167	153056.35167	111546.805	83311.595	64567.346667
938	139482.85714	107900.85714	71549	109419.68286	296.06	22.02	1	1	0	1	0	0	0	0	1	2	227098.71429	197946.42857	171426.57143	147182.85714	123747.42857	102704.42857	90811.142857	82035.857143	77009	72929.714286	68964.571429	65198.142857	61082.285714	59967	57572.142857	53302.714286	51000.285714	50025.285714	44852.857143	36157.428571	602817.89429	554154.55143	480167.12143	400031.99857	323153.94429	249108.34429	189024.38429	138895.64571	108650.51286	82288.868571	72890.518571	64130.647143	58249.55
774.42857143	42189.428571	25318.142857	2473.5714286	66337.097143	99.5	5.63	1	0	0	1	0	0	0	0	0	2	102308.57143	88303.142857	66897.428571	48081	32327.857143	22254.571429	13826.571429	8284.2857143	5557.7142857	2751	756.57142857	443.42857143	443.42857143	443.42857143	443.42857143	443.42857143	0	0	0	0	387875.89	358318.46714	336030.50429	304700.7	268348.68143	219630.40714	158264.49	109375.30143	65566.614286	30722.214286	11442.36	5118.61	2497.18
1021.7142857	360830	308249.42857	178619.71429	502152.12143	720	51	1	1	1	1	1	1	1	1	1	3	496923.42857	465276.71429	423268.71429	374039.28571	332537.42857	298312.28571	265691.85714	234364.14286	206862.57143	183021	168274.28571	147869.71429	131822.85714	115153.85714	97056	73120.857143	55307.142857	31660.285714	22930.857143	15345.142857	1083929.3043	1033793.5714	975225.29	905058.08571	818686.35571	737822.26429	654401.29	571892.51571	499840.55	426464.54571	366618.18429	307521.23429	249204.9
946.42857143	305736.28571	243297.85714	91137.142857	316133.67857	157.06	10.94	1	1	1	1	1	1	0	1	1	3	438858.57143	406779.57143	364164.71429	318935.28571	274327.71429	230752.14286	187214.57143	151722.42857	121435.85714	96075.857143	77890.285714	65651.142857	52926.142857	44755.857143	37121.428571	30696.285714	28405	23581.857143	19461.142857	12945.571429	1008806.3071	963316.15714	908583.37714	831988.62857	732391.56429	626209.91714	505632.35429	402784.05857	312669.28143	230085.96286	162822.47857	113123.51	83754.282857
901.85714286	156721.14286	137333.85714	101303.14286	159635.93857	259.5	22.04	1	1	1	1	1	1	0	0	1	3	223879.28571	204679.71429	182496.57143	160657.28571	145644.85714	133535.42857	124532.85714	114381.28571	108685	103773.14286	98679.714286	94905	91471.428571	88481.714286	85321.714286	81911.571429	80542.571429	76649.571429	66974.714286	61006.428571	471894.45143	437880.29571	394516.71714	344388.60429	288519.31143	245899.27286	208680.88571	180213.94143	159250.72286	142237.73429	131535.62429	117712.00286	107508.64429
1050	155992	118981.14286	54765.142857	168393.46143	151.6	11.08	1	1	1	1	1	1	0	0	1	3	262473.28571	233317.28571	198452.42857	164543.71429	136681.57143	111019.28571	95722.714286	78347	67084.142857	56964.285714	48653	38840.142857	28901.428571	16663.285714	10302.428571	5139.2857143	1946.8571429	0	0	0	625519.19714	584248.97571	532738.08286	472532.92571	402641.80714	342712.64571	273985.27429	209590.95143	167622.99286	133623.45143	105361.64714	78263.995714	51585.068571
983.14285714	91963	76497.714286	51811.285714	67823.357143	257.06	19.11	1	1	0	0	0	0	0	0	1	2	155708.85714	133079.14286	113853.57143	96784.285714	83157.285714	74059.285714	68171	62164.857143	57554	53460.285714	47174.285714	40898.285714	35083.285714	29131.857143	24721.285714	23868	21135.428571	17743.142857	14681	9802.2857143	358519.21714	306915.95714	254348.08714	211936.38	164309.99857	128948.87857	102599.78143	80830.414286	67823.357143	56816.315714	45525.981429	38116.248571	30663.182857
912.42857143	136113.42857	124880.85714	102740.28571	128828.52857	630	43.75	1	1	1	1	1	1	1	0	1	2	214365	185634	159587.85714	142248.14286	129160.71429	123051.57143	117193.28571	112270.85714	108205.42857	103844	99240.428571	94869.857143	89684.428571	84525.571429	78120.857143	72933.428571	66560.714286	57750	46494.714286	29076.142857	522065.89714	474672.31143	412170.85714	339245.50857	271341.33714	222782.23286	179235.30571	145972.74429	128828.52857	115751.08714	102330.29	94468.535714	79977.735714
893.42857143	51608	34930.285714	5027.1428571	17280.27	461.01	30.83	1	1	0	0	0	0	0	0	1	2	110444.28571	92669	73681.571429	56488.285714	42117.142857	32182.571429	23516.142857	15166.285714	9698.4285714	6127.8571429	4181.1428571	2300.7142857	1611.1428571	1250.2857143	854.71428571	0	0	0	0	0	268269.64429	241539.71286	198739.10571	157164.26714	112636.25143	77478.895714	54025.152857	31712.162857	16124.298571	12067.434286	8958.26	5003.7642857	2387.8014286
815	91353.142857	83189.571429	73795.857143	112050.25571	150	7.5	1	1	1	1	1	1	1	1	1	3	127016.28571	115156.14286	102939.42857	93850	87047.714286	81968.571429	79074.428571	76299.571429	75618.714286	73795.857143	72919.857143	71953.857143	70930.142857	68698.857143	63496	59203.857143	32175.571429	10429	3233.2857143	0	251232.17143	236447.55286	221076.87286	201139.32	176527.01429	156472.73286	136608.92714	119281.63857	112050.25571	105607.93571	103387.75571	101894.66	97591.63
858.5	88669.333333	60675.5	13941.166667	37929.153333	15.12	2.02	1	1	0	0	0	0	0	0	0	2	154159.16667	134193.16667	114121.66667	93539.666667	74585.166667	55172.666667	43995.333333	32615.333333	22336	14906.166667	11240.166667	7953.3333333	5921.8333333	1539.6666667	1076.1666667	1076.1666667	559	0	0	0	363727.06	329832.86	288128.315	240763.73	192227.515	138871.01833	101137.69333	65446.395	37030.791667	24331.493333	16420.011667	8943.8933333	6432.725
933.42857143	101906.85714	87307.142857	65845.857143	106753.75857	343.03	27.1	1	1	0	1	0	0	0	0	1	3	162029	143783.71429	124450.57143	106201.71429	94005.428571	85464.857143	77817.428571	73657.428571	70210.714286	66392.428571	62986.142857	60151.857143	57080.571429	53363	46940.285714	41800.714286	35450.285714	28222	23563.428571	14850.571429	359186.30571	321379.15143	289524.68143	253027.58	214219.46429	175843.61571	147963.03143	125416.86143	106369.43286	96597.597143	86282.891429	79981.598571	70798.484286
883.57142857	277399.14286	238441.14286	149946.42857	227198.04571	661.51	54.2	1	1	1	1	1	1	1	1	1	3	369097.14286	344912.14286	316120.14286	286661.42857	256297.14286	232031.14286	207972.28571	183709.28571	168600.57143	155723.57143	142169.28571	135907.14286	128362.14286	117925.14286	105873.14286	93426.571429	79246.714286	70522	61784.428571	56377	666123.80571	633017.47286	585613.19143	528508.46429	469290.25286	402828.5	334901.31143	276501.35714	226428.10286	195662.08429	171467.77429	146817.9	123851.33143
946.85714286	42646.142857	26467.428571	7529.4285714	28741.892857	169	10.1	1	0	0	0	0	0	0	0	1	3	120693.85714	93449.571429	66853.428571	46693.285714	34051.714286	23419.571429	17495.714286	15149.571429	11224.428571	8352	4379.5714286	672.28571429	0	0	0	0	0	0	0	0	380976.35857	340318.79286	282773.33571	216085.22857	154642.17	108214.96857	74611.515714	43928.692857	27971.182857	18993.63	6919.6114286	1075.0285714	0
983.42857143	95618.857143	68156.571429	24127.857143	74245.922857	103.53	11.47	1	1	0	1	1	0	0	0	1	3	191192.85714	159997.57143	129916.28571	103326.71429	80712.714286	63410	48776.714286	38994	30367.857143	26055.428571	21226.857143	16244.142857	8710	3158.5714286	2759.7142857	1452.1428571	1007.1428571	523.42857143	0	0	594702.38429	540864.49714	463878.71143	376736.27857	295577.94571	219313.39	163341.98714	113431.53143	73089.508571	40903.821429	22038.427143	11349.535714	5994.5571429
765.66666667	115455.33333	85347.666667	16796.5	146239.37167	1.51	0.2	1	1	0	1	1	0	0	0	0	2	186248.33333	172811.66667	148426	121881	100390	79809.833333	60460	43860	26725.833333	17433.833333	14120.333333	9691.1666667	8509	6326	4954.3333333	3462.8333333	2377.5	672	672	672	505750.93	490655.465	469435.07	438491.725	396535.36667	339263.74833	267467.49667	206785.815	144441.59167	100214.935	64597.463333	39875.89	22899.575
883.71428571	180601	139532.57143	79613.285714	178532.86714	310	25.75	1	1	1	1	1	1	0	1	1	3	283564.28571	259845.14286	224750.85714	190084.14286	157236	132949	114726.57143	101148.42857	90268.428571	81538	75565	67416.857143	62626.571429	59661.142857	56448.857143	49586.428571	36240	10920.714286	3739.4285714	1577.1428571	669245.81857	641613.14857	594478.74571	531197.60429	454827.18429	365627.21429	296804.59286	229204.72286	177762.58	145190.70429	123609.42143	103936.48429	91505.671429
784	38850.571429	22979.285714	4475.1428571	11803.694286	7.06	0.94	1	0	0	0	0	0	0	0	0	3	98020.571429	75588.857143	56678	42170.428571	30614.285714	20528.714286	14768.714286	9024.1428571	6256.8571429	4747.8571429	3021.1428571	2401.5714286	0	0	0	0	0	0	0	0	204309.18	166232.16429	128845.00714	94370.984286	64815.211429	48199.332857	29779.622857	17989.847143	11418.758571	8971.8171429	4931.2728571	3029.2557143	1929.9571429
944.85714286	75939.857143	53037.714286	17155	40111.405714	209.5	15.53	1	1	0	0	0	0	0	0	1	3	148011.71429	128449.57143	103402.71429	82526.571429	62976.428571	48915.714286	37072.857143	30088.857143	24177.571429	17708	15411.857143	12601.428571	11222.428571	10070	8475.8571429	5921.5714286	4066.4285714	2139	1126.8571429	587.71428571	334833.50857	303578.25	257057.79286	202044.53571	160973.04429	118055.81429	80372.137143	53926.437143	40111.405714	26396.69	21045.541429	14168.307143	8790.0542857
825.71428571	82813.714286	63700.571429	25251.142857	44456.234286	210	19	1	1	0	0	0	0	0	0	1	3	118583.14286	108861.85714	97414	86475.714286	74102.857143	59890.857143	49516.571429	40726.857143	33311.142857	27448.285714	20642.285714	18449.571429	15377.285714	13873.428571	9855.1428571	7294.4285714	4563.4285714	2150.8571429	1633.7142857	0	223966.27857	208798.96143	187301.46	165002.17857	137197.63857	107848.66714	82958.712857	62876.11	43687.448571	35986.344286	26033.73	17251.738571	10319.874286
804.71428571	63413.571429	47810.428571	17088	36310.344286	277.06	19.44	1	1	0	0	0	0	0	0	1	3	119963.57143	99092.571429	81542.428571	68398.857143	53337.571429	45350	38757.857143	31914.428571	22491.571429	17088	11266	2594.7142857	1571.5714286	1214	439.85714286	0	0	0	0	0	376209.94714	333202.79143	273004.69286	215360.45	164996.57	119062.22429	76788.015714	56295.587143	35540.872857	24996.434286	8900.1357143	4006.4857143	2947.3185714
1000.2857143	199566.57143	143631.85714	30947.285714	75580.792857	60	3	1	1	0	1	1	1	0	0	0	2	321367.14286	294292.85714	255165.85714	212928	172304.28571	131224.71429	95627	68355.428571	46295.571429	34535	21943	16976.571429	11181.285714	7127.7142857	4323.5714286	3455.4285714	2078.1428571	1095.1428571	577.42857143	577.42857143	652113.42714	610535.34	541967.14286	464458.98286	376732.75143	279034.68	191866.94	120429.55286	73656.621429	42850.465714	24028.55	14703.897143	9379.2885714
940.57142857	138695	91536.857143	19923.142857	115916.91286	301.51	15.2	1	1	0	1	1	0	0	0	1	2	263880.71429	232387	193409.71429	150536.85714	115126.85714	81747.285714	59221.857143	43137.142857	29727.857143	21306.857143	15580.857143	12075.285714	10348.571429	8513.4285714	6493.8571429	5191	3364.5714286	2865.2857143	2865.2857143	1768.7142857	793396.42286	753737.22571	683537.40571	585756.18429	478489.48429	364795.74857	262606.42714	172733.75571	114761.99857	66247.8	40384.278571	29101.281429	18999.681429
933.85714286	54126.142857	34695.428571	4968.5714286	16061.775714	181.51	10.7	1	1	0	0	0	0	0	0	1	2	112530.42857	93249.428571	74883	59326.571429	44009.571429	30723	21212.285714	14438	9912.5714286	6069.1428571	2383.7142857	1427.7142857	406.14285714	406.14285714	0	0	0	0	0	0	262961.61857	235203.27143	199729.52	156676.75714	115691.46571	81804.527143	52618.561429	29754.215714	15291.672857	6780.6528571	3214.7771429	1748.62	1748.62
709.42857143	81646.714286	60952.428571	43753.857143	67519.234286	429.5	34.38	1	1	0	0	0	0	0	0	1	3	167089	143033.57143	113801.57143	88833.285714	69234.285714	57595.857143	51232	47116	45061.714286	43753.857143	43753.857143	43125	42796.285714	42796.285714	42796.285714	42796.285714	42796.285714	42796.285714	42796.285714	42796.285714	410677.40571	380147.36	323602.46571	257239.01429	188608.81429	138766.32143	101426.25	81221.124286	67133.552857	60647.685714	56198.908571	53206.005714	51610.84
995.71428571	100153.28571	71863.857143	17852.428571	37672.462857	162.1	11.61	1	1	0	0	0	0	0	0	1	3	197280.71429	168700	138265.42857	107641.42857	84334.714286	64984.571429	49488.142857	34073.571429	26138.142857	19507.285714	12624.857143	8549.7142857	5121.5714286	3251.4285714	833.71428571	0	0	0	0	0	529309.49857	477077.35429	404642.44714	317387.45143	229313.86714	159895.47857	98872.531429	59378.607143	37287.295714	17400.367143	11166.531429	6225.0242857	3565.6528571
899.57142857	150660.28571	125834.71429	43195.857143	101356.24143	727.06	55.44	1	1	0	1	1	1	0	0	1	2	225641.28571	204481	182497.42857	157651.28571	137077.28571	119542.57143	101461.57143	81420.714286	63879.285714	45120.285714	34221	28848.857143	24757.285714	19208.428571	14024.428571	10139.714286	6932.5714286	5020.8571429	2439.4285714	1894.1428571	431210.50286	396517	352038.38714	304809.99286	257222.12	209025.04857	162803.17143	128100.93286	99816.07	82046.392857	64021.502857	49760.632857	41225.47
899	169656.57143	155633.42857	136962.71429	157363.63571	307.06	20.94	1	1	1	1	1	1	1	1	1	3	214531.28571	198657.42857	184754.14286	173305.28571	161908	152908	148384.28571	143754.28571	139018	137235.28571	135789.14286	134241.71429	133903.71429	133183.85714	131194	129471.42857	128553.42857	124699	122112.71429	119384.85714	412841.25571	381526.06	336375.84429	288682.85571	244375.95714	208592.23143	183614.94714	168585.76714	157363.63571	150091.56	143838.46857	140433.99286	135132.11143
880.14285714	136625.71429	93142.571429	11955.571429	124419.81429	39.5	3.95	1	1	0	1	1	0	0	0	0	3	243142	218213.14286	185818.28571	146845.57143	116912.85714	84890.142857	61958.571429	41824.142857	28181	14983.285714	5914.8571429	1002.4285714	0	0	0	0	0	0	0	0	561655.45429	531591.40857	492829.25571	442125.85429	382084.18571	308281.96571	243339.46571	183235.95	122495.44	77685.99	50680.487143	23962.177143	9471.9157143
856.71428571	218460.14286	190526	132034	207749.11714	291.01	23.24	1	1	1	1	1	1	1	1	1	3	294939	273711.28571	248836.28571	226422.28571	203322.85714	185796.14286	169025.57143	151652.42857	140787.85714	132855.85714	125989.57143	118774.71429	113592.28571	105752.28571	100174.28571	89470.285714	80303.857143	65179	55421.571429	47818.571429	561105.56286	527705.66429	484294.43429	434379.00571	377684.34571	328689.70571	281368.93143	238849.30571	206979.18429	188315.52714	176595.66571	162394.20143	146373.47429
937.14285714	64397.428571	39136.857143	5874.5714286	34344.54	489.5	36.97	1	1	0	0	0	0	0	0	1	3	156838.14286	131416	100714.57143	71988.571429	49547.857143	35625.714286	24415.571429	16408.857143	10760.571429	7243.1428571	4149.7142857	3217.5714286	824.14285714	824.14285714	436	0	0	0	0	0	405204.54286	374028.12286	325963.67571	262764.12857	194874.67286	133515.81857	85270.801429	51115.637143	33959.471429	19493.481429	9681.0628571	4789.53	4789.53
831.14285714	132947.14286	102462.28571	37616.428571	100851.72286	0	0	1	1	0	1	1	0	0	0	0	3	197940.85714	181139.14286	162943.42857	139410.71429	117184.57143	96632.142857	79157.714286	64837.857143	49847.142857	39811.857143	33003.285714	27681.285714	23581	19160.142857	18349.714286	14910	12608.571429	11626.142857	11104.571429	10554.142857	377693.72857	356633.38714	327419.92571	292570.15429	249057.65571	202895.14714	161850.56429	126551.70714	100082.23571	78621.212857	60222.825714	41455.42	31878.092857
892	37913	24455.142857	5550	11688.844286	150	7.5	1	0	0	0	0	0	0	0	1	3	96408	77226.857143	58585.285714	42092.857143	30557.285714	23241.857143	17469.142857	12135.571429	8948.7142857	6934	4690.1428571	2485.2857143	2151.5714286	1775.2857143	1775.2857143	494.14285714	494.14285714	0	0	0	241186.20429	211964.07	168599.05143	120634.31429	78622.707143	49058.282857	27501.708571	18177.3	10918.462857	6884.6428571	2897.9471429	1908.0285714	1392.4657143
945.28571429	105461	78083.857143	22527	109167.72	89	5.77	1	1	0	1	0	0	0	0	0	3	180134	158996.14286	135160.42857	112439.71429	90821.571429	72884	56003.571429	40288.428571	29792.428571	23629.571429	18200	14440.285714	11348.285714	8363.4285714	6366.4285714	3393.7142857	2027.1428571	1053.1428571	529.57142857	0	469903.87571	430484.67	387584.76143	339739.81143	288509.08857	237102.94286	191133.33571	149236.00286	107628.29286	74699.605714	45944.352857	24211.924286	12410.024286
889.14285714	195029.42857	171443.57143	122439	178665.35429	552.1	41.11	1	1	1	1	1	1	1	1	1	3	252140.42857	236024.14286	217224.57143	199503	182903.57143	167027.14286	152620.57143	142885.28571	134901.71429	125198.42857	114909.14286	104525	98051.714286	86883.714286	78547.571429	71299.857143	66702.714286	62844	61819	58594.571429	510688.30571	481541.11857	443393.61857	395933.36	343249.55857	297423	253670.37857	213663.38	177511.39143	151543.91143	136359.2	116702.11857	99561.411429
844.16666667	72367.333333	50721.833333	10153.333333	84892.298333	411.01	24.82	1	1	0	1	0	0	0	0	1	2	130017.33333	114897.33333	94816.666667	77708.333333	62219.333333	46800	36482.333333	25892	19266.166667	12074.5	7488	3505	1511.1666667	1511.1666667	1045.5	1045.5	0	0	0	0	346781.285	326525.02833	291153.27167	258118.015	218914.96667	176383.205	141324.89	107716.92833	84443.181667	65508.421667	38632.191667	25423.298333	14810.5
856.42857143	79025.428571	51938.857143	11878.714286	64143.535714	453.53	37.97	1	1	0	0	0	0	0	0	1	2	157711	135676.42857	111563.42857	85194.571429	64687.857143	47641.857143	34534.857143	23814.714286	17536.428571	12431.714286	8405.2857143	4972	3226.5714286	2128.2857143	928	928	0	0	0	0	391788.87286	348078.23	303793.26714	261694.65571	206092.12429	162979.27857	119729.52571	88493.691429	62220.61	44926.387143	36411.032857	25090.788571	16628.708571
892.42857143	129602	94981.571429	29916.428571	82668.874286	461.51	37.62	1	1	0	1	1	0	0	0	1	2	204106	181940.71429	159372	136562.71429	112267	88732.571429	71625.285714	57920.285714	41300.142857	31839.571429	24718.428571	18416.714286	16322.142857	14490	11672.714286	9158.8571429	7788.7142857	7788.7142857	6256.8571429	5721.5714286	393952.36714	357827.62857	314037.13714	268317.45286	217723.86714	170528.99	133587.77571	103279.52286	82283.692857	60660.361429	42337.721429	30575.182857	23593.385714
831.42857143	156732.28571	133799.14286	85997.428571	138349.50286	760	50.75	1	1	1	1	1	1	0	1	1	3	225674	204567.42857	183007.28571	162146.28571	143788.14286	128134.85714	115635.57143	103773.14286	95312.571429	88471.285714	82534.285714	77549.142857	75170.142857	71827.428571	67899.714286	64035.857143	57176.714286	33772.142857	11259.428571	4812	509072.52857	470799.92571	421287.58857	364812.90429	300421.93429	247118.09571	197923.09714	160882.69571	137579.64571	118350.39714	100867.25286	91439.841429	82770.572857
797	173895.71429	143447.57143	72961.142857	146355.91143	577.06	45.19	1	1	1	1	1	1	0	0	1	2	243035.14286	224298.57143	204569.57143	179308.28571	157115.28571	136716.14286	117541.28571	106004.85714	89065	75438.571429	62295.142857	50074	43925.857143	33156.714286	25167.285714	18749.428571	14610.428571	12686.714286	9610.8571429	7980.2857143	457930.35286	424890.42714	382177.11143	337095.22286	291406.67	244971.05857	203171.08429	171018.62286	144815.71857	124501.67286	110622.21571	100723.78429	97020.948571
812.85714286	68428.285714	48738	24263.857143	57169.72	691.51	40.7	1	1	0	0	0	0	0	0	1	3	141179.57143	119070.28571	95696.428571	73950.571429	57377.142857	45530.857143	39118.285714	33405.285714	30645.142857	27018.142857	18803.571429	16310.142857	14932	11927.285714	5119.5714286	0	0	0	0	0	374638.09714	343553.01	301401.79714	251619.21571	194625.71571	145714.37143	103956.86429	72746.314286	56785.162857	43366.895714	28005.954286	22637.785714	10306.754286
864.85714286	35320.285714	18353.714286	1847.2857143	14555.41	270	20.25	1	0	0	0	0	0	0	0	1	3	113950.71429	90611.714286	61114.714286	40522.857143	27340.285714	15149.142857	9852	5719.8571429	3671.7142857	2669	1281.8571429	662	0	0	0	0	0	0	0	0	304681.38714	268747.58857	222434.68286	163973.75429	115547.70571	72486.544286	44806.248571	28702.912857	14169.821429	8089.0514286	3162.9085714	1190.1857143	1190.1857143
915.71428571	272691.57143	230053.42857	113000.85714	262423.96714	313.53	21.22	1	1	1	1	1	1	0	1	1	2	357160.57143	338791.71429	311355.42857	280722.85714	250717	221509.14286	193726.85714	164457.28571	140372.71429	118776.42857	97066.142857	82372.857143	65597.142857	51930.142857	40803.857143	27485.714286	20596	15259.571429	13196.571429	11535.714286	711697.66	687263.29857	641323.49857	587150.35286	518595.42286	445787.89571	376503.14	317700.57	260498.74714	206389.20714	164383.31143	120461.64143	84667.531429
834	77560.428571	58238.285714	24891.285714	48263.055714	540	38	1	1	0	0	0	0	0	0	1	3	143723.42857	122735.85714	101980.14286	82660.571429	67221.571429	54424.857143	45408.571429	38091.142857	31312.428571	25712.571429	22016.857143	19525.857143	17101.714286	15982.285714	15982.285714	15558.571429	7744.5714286	2918.5714286	2406.2857143	1854.5714286	404730.69143	374257.03714	326915.69714	268534.00143	201799.5	142129.38857	98269.32	66693.598571	47107.435714	33007.95	26250.96	23297.792857	20125.377143
922.42857143	58860	34326.142857	12556.428571	36976.977143	129.5	7.13	1	0	0	0	0	0	0	0	0	2	128994.42857	109412.42857	86663.285714	65333.142857	46722.142857	31280.142857	24111.714286	18381.714286	15437.571429	13386	11686.571429	11385.857143	10020	9273.5714286	6866.8571429	4292.8571429	2034	1536.1428571	528.57142857	0	347141.16429	318655.67143	280117.20429	231352.93857	180868.54714	133037.13	90836.32	58228.328571	36207.015714	24178.27	19240.785714	15792.36	14734.058571
841	74462	57072.5	26333.5	46105.185	249.5	18.11	1	1	0	0	0	0	0	0	1	2	163357	129291.83333	99139.666667	80265.833333	64919.666667	54399.666667	46016.5	38392.166667	33937.833333	28256.166667	24639.166667	23932.666667	21142.666667	19418.833333	17991.666667	15010.666667	13932.333333	12801.833333	11593.5	10959.666667	516373.46333	457944.80167	366082.17167	272816.71167	189194.59667	131946.38167	84878.888333	60913.033333	46105.185	36601.963333	30965.343333	26391.621667	22109.288333
896.57142857	108172.14286	85616.571429	59636.857143	119774.23	469	27.91	1	1	0	1	1	0	0	0	1	3	197395.14286	172092.28571	141708.85714	116084.85714	95135.142857	82858	75808.857143	68749.857143	63009.285714	60462	56151.285714	54241.714286	51816.142857	46947.571429	42945	33144	24439.142857	13275.571429	5597.2857143	2903	616919.57286	589998.75429	548818.80143	480863.48571	408354.17714	322489.81571	243976.83714	167074.28286	118619.09571	91260.841429	76447.41	70479.792857	58212.04
902.14285714	48004	29872	8677.5714286	73114.45	420	21	1	0	0	0	0	0	0	0	1	3	132859.28571	103374.28571	76679.857143	55075.285714	38165	26957.571429	21079.285714	17665.285714	13781	8950.7142857	6082.1428571	2887.5714286	531.85714286	531.85714286	531.85714286	531.85714286	531.85714286	531.85714286	531.85714286	0	493149.95	441836.12429	376107.53143	304756.40571	243197.21	186837.65714	141683.13	103853.46	71959.704286	53257.654286	45148.127143	37764.565714	31336.904286
935.28571429	77413.428571	60350.571429	9525.2857143	37699.47	249.5	18.53	1	1	0	0	1	0	0	0	1	3	121295.57143	105374.57143	92973.428571	81302.142857	67602.714286	55754.714286	39620.714286	26642.857143	18864.857143	10351.857143	7515	5017.8571429	3297.5714286	2555.8571429	1741.5714286	468.85714286	0	0	0	0	317397.27429	284202.22571	237540.64429	197351.87	160353.84143	125497.11143	94499.198571	63692.701429	36928.79	15841.437143	5081.5228571	1665.2071429	609.75714286
773.83333333	52322.833333	29771.833333	5158	15551.46	10	0.67	1	0	0	0	0	0	0	0	0	2	131156.5	105195	78940.833333	57552.5	40855	26219.5	18038	11547.333333	7615	6114.3333333	4467.1666667	4085.1666667	3301.1666667	2419.6666667	1964	1964	1964	1964	1379.1666667	1379.1666667	362892.19333	322786.92667	260214.225	180156.67167	112504.65833	60768.46	37556.123333	22688.98	15101.998333	10847.285	9829.9133333	8106.99	6878.2383333
1016	134807	116428.42857	67989.571429	108232.75143	310	20.25	1	1	1	1	0	0	0	0	1	2	200319.57143	176979	156984.42857	140408.42857	124640.71429	111717.28571	100632.42857	91632.571429	79990.142857	71291.714286	63626.857143	51692.571429	41794.285714	34725.428571	25164.142857	16628.714286	14388	13914.428571	13410.428571	13410.428571	420869.05286	385596.95571	342094.42714	293783.65	242994.84571	199051.12143	167783.97857	135416.39143	107078.86	81785.367143	61548.712857	42393.677143	32724.952857
927.66666667	256423.16667	212180.83333	104306.16667	202717.28333	603.53	43.47	1	1	1	1	1	1	0	0	1	3	359584.83333	333076.16667	301350.33333	267212.5	233377.33333	204699.5	177028.66667	151154.66667	132274.83333	110399.83333	93480.5	80704.666667	69571.666667	56546.333333	47715.333333	35747.666667	26750.166667	18765.166667	16357	12506.5	739624.24333	696783.19	638497.18667	566176.25667	481144.03667	394795.24667	316181.905	250768.53833	201370.13333	150841.25	109019.93333	76495.306667	48630.146667
894.28571429	301684.85714	236033.42857	86004	308739.05571	502.1	43.2	1	1	1	1	1	1	0	1	1	2	429136.85714	404426.57143	364669.42857	315271.14286	268697.85714	222129.42857	182588.28571	146459.28571	113297.42857	89585.714286	74989.714286	61777.571429	49430.142857	40153.571429	35024.857143	30756.142857	26669.571429	23238	19184.857143	17553	974199.56286	938557.16857	887387.38429	815621.67714	717134.22429	611714.37857	503570.75857	399643.92286	305658.46286	221755.52857	155725.12857	109468.98429	80052.374286
935.71428571	110139.28571	90994.142857	52146	121424.04	600	49.75	1	1	0	1	1	1	0	0	1	2	173960	152806.71429	131966.14286	115246.57143	99771.142857	87477.285714	77837.714286	69486.142857	62380	54623.142857	47236.428571	40047.142857	34866.142857	29257.857143	26071.285714	24346.285714	20244.857143	17345	15801	13620.571429	482179.36429	430619.05	371798.74143	317206.21857	258766.93714	209577.26714	171350.06571	144238.61429	120654.01429	105340.73	95026.472857	81698.488571	75834.514286
741.71428571	96645.285714	66874.428571	18516.857143	42916.358571	151.51	7.7	1	1	0	0	1	0	0	0	1	3	190688.42857	162992.85714	132543.42857	106022.71429	81387.571429	60915.857143	46201	34241.285714	26820.571429	20447.142857	14417.428571	11930.142857	9520.2857143	7304.7142857	5685.4285714	5685.4285714	3405.4285714	3405.4285714	1854.4285714	1854.4285714	493909.7	443056.07143	384443.21	317474.64571	245782.76571	173499.66	114459.26857	73431.448571	41375.577143	28767.944286	19787.781429	15902.441429	12139.962857
990.57142857	157793.71429	128844.71429	85460.714286	152639.79143	243.53	22.47	1	1	1	1	1	1	1	1	1	2	239917.14286	213090.85714	187120.28571	162987	140589.14286	124418.57143	109414	98643	92435.714286	86830.142857	79383.714286	70589.428571	58506.571429	37702.285714	22083	14440.142857	8091.2857143	3754.7142857	1706.1428571	1706.1428571	584256.68286	528387.15429	454017.28	387454.52429	324472.11714	263778.84	216163.20857	177678.61714	151869.47429	127565.81857	110815.64429	86748.78	62176.412857
967.5	216287.83333	177884	90847.666667	143018.26167	12.1	1.61	1	1	1	1	1	1	0	0	0	3	306171	282996	252503.66667	224680.16667	197801.16667	171449.66667	146283.66667	128254.83333	109601.83333	94054	79114	64876	48498.166667	27596.333333	16896.166667	4940.8333333	1777	1216.1666667	626.5	0	596082.46167	560627.835	505125.1	430102.44	356785.765	288944.955	227836.77833	180101.615	140772.81667	108120.17167	76064.1	48477.533333	27413.013333
808.28571429	195659.28571	155176.42857	58767.428571	153203.40857	3.53	0.47	1	1	1	1	1	1	0	0	0	3	275558.57143	255626	232138.28571	203037.85714	175337.28571	147714.85714	124073.14286	99331.285714	80194.142857	61791.428571	47737.142857	34892.428571	21919.285714	13381.285714	6575.5714286	4424.1428571	2151.5714286	720	720	720	546470.14571	516621.48143	482559.00571	439794.26714	381120.63571	319552.78714	261229.56571	201434.97857	152433.91571	115091.40714	81153.822857	47725.102857	27912.955714
1035.4285714	96272.428571	77110.571429	53363.285714	63370.272857	83.53	6.3	1	1	0	0	0	0	0	0	0	3	169495	143244.28571	121716.42857	101876.57143	84724.714286	74207	66851.857143	61841	57544	55007	52193.428571	48810.285714	44324.142857	42848	36806.285714	29976	23160.714286	13941.857143	6266.5714286	3014.5714286	367223.44143	311961.25286	247778.28143	183946.47714	131928.08286	98449.991429	83208.904286	74646.061429	63370.272857	58895.938571	50773.887143	38469.234286	26705.177143
860.5	170639.83333	141406.5	98233	159140.84333	160	12.67	1	1	1	1	1	1	0	1	1	3	251110.83333	228301.66667	202662.66667	177822.33333	155243.83333	136423.83333	123893.66667	111347.83333	103359	99203	93836.666667	88026	85207.166667	79563	73988	68554	62089.833333	50191.166667	34005.333333	25752.666667	511410.38333	469115.145	412594.66167	349105.63833	290450.78833	242546.65	206053.00667	177673.88833	158242.22	138193.34833	122936.205	106375.01	93689.613333
947.85714286	91154.571429	62638	17676	82445.214286	111.51	7.62	1	1	0	1	0	0	0	0	0	3	153312.71429	138149.71429	119055.42857	96685.571429	75460	57910.857143	41637.714286	30930.428571	24133.142857	18498.428571	14197.714286	11027	10367.285714	8128.1428571	6110.7142857	5685.4285714	2931.5714286	516.42857143	0	0	420406.20714	391490.93143	361431.46286	320570.93857	270311.50714	220055.32857	171213.45857	121806.61429	81290.857143	53323.178571	38359.038571	27041.95	17442.675714
958.71428571	190110.14286	149366.71429	53747.714286	161753.03714	459.5	23.63	1	1	0	1	1	0	0	0	1	2	284385.42857	259581.57143	228021.71429	199748.57143	169585.57143	143111.85714	120888.71429	92849.142857	73147.142857	57890.428571	46507.857143	35597.571429	26041.285714	17480.857143	12683.714286	10495.571429	7299.7142857	4883	3861.8571429	2757	703769.4	659774.39571	605227.24	541151.31857	459939.85571	378861.58143	294347.17857	220430.92	160598.55714	114427.75857	69931.414286	45860.842857	28276.944286
903.42857143	110102.42857	62689.857143	10622	96804.691429	60	3	1	1	0	1	1	0	0	0	0	2	249060.14286	213529.42857	169094.71429	121486.42857	82428	54331.285714	37916	25344.142857	17105.714286	12008.428571	7167.5714286	4967	1554	832.28571429	435.28571429	0	0	0	0	0	674326.20571	631118.11429	558088.59714	465748.15	369467.28429	280486.40571	201606.33143	140713.43286	94880.97	61411.721429	42557.487143	26859.68	15122.161429
913.14285714	156489.85714	127286.85714	84312	145325.31857	103.03	8.2	1	1	1	1	1	0	0	0	0	2	261461.71429	231239.57143	196937.14286	165204.14286	141138.85714	120875.14286	106114.71429	96813.142857	90015.857143	85414	78805.571429	74079.285714	69316.142857	61069.285714	56655.142857	52356.714286	45030	36797.857143	32171.428571	23537.571429	648837.43857	605274.58571	552503.85857	479871.44714	400990.04286	313673.14714	235540.81143	183900.59857	143399.80857	122316.13143	101250.50286	87532.727143	72975.807143
942.42857143	174009.57143	147050.28571	37783	93421.188571	157.06	10.94	1	1	0	1	1	1	0	0	1	2	258353.42857	234197.85714	206755.57143	181194.71429	157886.85714	141390.57143	111049.57143	80357.714286	49213.714286	40525.142857	26574	19358.714286	12560.142857	4466.5714286	1675.8571429	0	0	0	0	0	631960.03143	595149.95714	549643.49429	491124.56429	426352.04857	357597.72	285289.90429	175780.49714	91496.56	53100.894286	24859.397143	7844.4657143	2520.7842857
870.28571429	208669.28571	185889.14286	154743	211990.30571	453.53	30.47	1	1	1	1	1	1	1	1	1	3	280063.57143	256291.71429	232516.28571	214612	195368.28571	182535.85714	172374	164391.14286	160998.85714	156393	152991.42857	151090.57143	149684.57143	146718.14286	141139.71429	137276.42857	130905	122153.28571	109842.14286	94711.571429	566032.13857	523799.44143	471084.63	410920.09714	350887.65286	301915.49857	258136.87143	229512.64286	210066.27571	195499.65143	188796.21429	181418.70714	175558.95857
790.85714286	12165.285714	5789.4285714	1651	59074.35	0	0	0	0	0	0	0	0	0	0	0	2	53470	39872.142857	24651.285714	13826.857143	7958.2857143	5485.7142857	3616.4285714	2617.1428571	2170.5714286	1651	1360.2857143	1033.5714286	1033.5714286	664.71428571	664.71428571	664.71428571	664.71428571	664.71428571	664.71428571	664.71428571	281521.94429	269993.03429	256628.25143	238353.59143	218429.97714	185352.38143	146602.52714	99500.215714	58304.412857	29475.885714	13331.83	5994.0642857	4410.6171429
836.28571429	153624.57143	117866.71429	34234.857143	89576.804286	102.1	7.61	1	1	0	1	1	1	0	0	0	2	216654.85714	202433.28571	180892.85714	160082.28571	137235.42857	111884.57143	87565.428571	68731.714286	49584.428571	36982.571429	25041.571429	18212.428571	12023.857143	7954.4285714	5185.7142857	3926.4285714	2077.1428571	1595.1428571	1081.8571429	0	469541.43571	447123.95	420510.91143	379497.79429	324024.25	259967.36429	195312.05286	140039.76857	88420.844286	52369.498571	28796.175714	14611.201429	7154.3742857
832.42857143	60818.428571	47720.142857	29249.142857	85968.267143	616.56	54.92	1	1	0	1	0	0	0	0	1	2	107669.42857	88350.571429	74289.142857	65080.857143	53826.571429	45734.857143	41331	37223.857143	34488.857143	30350	26670.142857	23244	17756.142857	10719.857143	7918.4285714	3697.2857143	495.85714286	0	0	0	361163.39429	327604.45429	280563.22429	226855.12	182983.62714	145168.60429	119857.85429	102677.39714	85968.267143	70452.501429	56108.055714	41374.631429	28540.558571
875.85714286	174003.28571	142154.85714	63096.428571	195243.92714	7.06	0.94	1	1	1	1	1	1	0	1	0	2	257803	236502.42857	211200.42857	181584.42857	157245	135746.71429	114024	95495.142857	80055.714286	67488.571429	52954.714286	39064.571429	28743	19454.142857	14273.714286	9985.2857143	5010.7142857	3035.5714286	2516.4285714	2516.4285714	618184.49429	590783.66286	553910.56429	501843.23857	440176.28429	373856.94857	308479.51	248094.73429	191393.08429	149044.33286	114096.70857	79598.994286	51855.352857
906.33333333	173402.16667	123509.16667	30090.666667	86410.01	265.12	16.18	1	1	0	1	1	0	0	0	1	2	273796.66667	248850.16667	219119.16667	183726.33333	147224.5	114438	82951.666667	63025	47202	31680.333333	25673.166667	16566.166667	12586.666667	7373.3333333	3674.1666667	2217.1666667	607.16666667	607.16666667	0	0	618392.475	577693.435	522764.88167	454256.81167	374642.635	287363.985	205299.53	132443.855	85510.885	51337.158333	27882.913333	14702.236667	10325.773333
917.83333333	75746.666667	61837.666667	25896.666667	36807.216667	450	25	1	1	0	0	0	0	0	0	1	2	157712.16667	126195.16667	98211.5	79979.333333	68351	59338	51566.666667	43393.333333	34295	26856.666667	21862.833333	17474.833333	13531.333333	9188.3333333	6865.1666667	3860	2274.5	0	0	0	446753.72167	376199.25167	297604.31667	220804.28167	159500.43833	116087.52167	82462.96	57988.431667	35459.865	22586.738333	13720.203333	8529.5116667	3578.48
751.66666667	128372.16667	98029.5	42839.833333	98386.026667	189.5	10.13	1	1	0	1	1	0	0	0	1	2	208561.33333	187768.66667	161695.16667	134937.5	114650.5	92856.833333	77599.166667	65145.166667	55492.166667	44118.333333	37757.333333	32633	28162.333333	26430	22228.166667	19729.833333	17585.333333	13632.333333	8196.8333333	659.66666667	410794.64667	380730.36667	339776.11833	289110.56667	232857.39333	187232.83167	155839.995	122049.51833	96588.6	80511.125	59000.581667	43623.248333	34283.24
886.83333333	102977.66667	70580.5	22563.166667	44149.07	139	10.9	1	1	0	0	0	0	0	0	1	2	188824.66667	165251	139832.66667	111974	85888.5	65598.833333	52180.5	39069.333333	31053.166667	24167.333333	17157.333333	11623.166667	8036.8333333	3299.8333333	990.33333333	0	0	0	0	0	377633.55167	338603.04833	289759.79167	229596.285	174106.115	123431.12	86631.673333	63639.953333	43699.873333	30015.61	19748.246667	14001.188333	4047.045
998	132230.5	90586.166667	22344.5	58166.323333	760	64.42	1	1	0	0	1	0	0	0	1	3	236681	208526.66667	175250.66667	143249.33333	111003.16667	85398.333333	68125.5	50443.833333	37133	24273	14571.333333	9155.8333333	4008.6666667	1863.8333333	500.83333333	0	0	0	0	0	571922.52333	526319.68	466651.93833	388291.215	305320.665	222673.71833	155327.28	98874.068333	57717.161667	34296.056667	15380.871667	5689.9316667	3794.3783333
870.28571429	6876.5714286	4735.1428571	1793.2857143	4086.7814286	1.51	0.2	0	0	0	0	0	0	0	0	0	3	36945.857143	22294.285714	13312.714286	8016.1428571	5674.1428571	4584	4239.7142857	3022.2857143	2333.7142857	2071.8571429	1497.1428571	1185	1185	818.28571429	818.28571429	818.28571429	818.28571429	818.28571429	818.28571429	818.28571429	135835.11143	97036.947143	56407.741429	28902.704286	15170.541429	8204.5085714	5144.6485714	4822.6814286	4086.7814286	3680.0828571	3680.0828571	3680.0828571	3680.0828571
753.6	66544.6	42384	7175.2	19170.432	3.53	0.47	1	0	0	0	0	0	0	0	0	2	132757.6	110998.4	89932.2	71919.8	52515	38765.8	25569.6	16951.2	11854.8	7562.4	5952.8	4201.2	3726.8	2701.4	2701.4	2701.4	2064.4	2064.4	2064.4	2064.4	262300.91	233158.838	196119.022	148620.224	109184.342	72529.632	50707.996	32930.43	19170.432	12294.882	8507.752	5008.776	5008.776
970.14285714	197509.57143	180131.57143	134430.71429	144446.70857	663.53	47.47	1	1	1	1	1	1	1	0	1	2	245420	226894.28571	211740.85714	201364.57143	189670.57143	177524	169527	162370.14286	151441.85714	138817.85714	125513.42857	116072	112990.28571	109712.71429	104921.42857	101508.71429	96480.571429	94993	93459	89107.857143	431678.97143	399052.38	360985.53571	325456.71571	284727.94571	253200.47429	218637.03143	173683.37143	142907.67286	129978.03143	115895.86571	106634.90429	99698.527143
1000.1428571	16814	12734.428571	3741.5714286	15481.965714	0	0	0	0	0	0	0	0	0	0	0	3	50274.285714	32206.142857	23936.857143	17334.142857	14807	11816.857143	9964.8571429	7113.1428571	5534.4285714	3741.5714286	2006.5714286	421.14285714	421.14285714	421.14285714	421.14285714	0	0	0	0	0	224327.80143	187567.25286	145379.81857	99202.781429	65146.134286	45149.038571	31520.297143	21319.934286	15481.965714	8975.02	6706.2971429	4738.0871429	4191.28
877	88420.857143	60141.285714	11678.714286	42603.24	0	0	1	1	0	0	0	0	0	0	0	2	168337.42857	145253.28571	119773.28571	94656.142857	72034	54331.285714	40311.571429	29451.714286	20932.571429	13052.571429	8806.2857143	4693.2857143	3670.2857143	2168.1428571	1756.1428571	467.71428571	0	0	0	0	413223.91286	379460.57429	329877.01	270771.3	208475.00429	154395.56	112861.57857	71623.377143	41447.214286	24361.228571	13178.258571	9296.2857143	5485.7328571
973.28571429	141289.42857	107731.14286	45123.428571	96305.312857	483.53	25.47	1	1	0	1	1	0	0	0	1	2	235547	208467.57143	176844	149830.14286	121008.42857	100543.85714	82430.285714	67141.142857	55722.285714	47327.571429	42543.714286	37568.428571	32413.142857	29059.571429	22601.142857	20045.285714	14963.714286	9621.4285714	3952.7142857	3414.8571429	533940.91429	487328.65571	425733.24571	360790.64857	293139.91143	232807.80286	180774.16714	127914.59429	94765.324286	69825.854286	56417.275714	44580.642857	36007.734286
862.57142857	171674.85714	136496.14286	65812.571429	144619.24	240	21	1	1	1	1	1	1	0	1	1	2	277867.57143	251568.28571	217488.57143	181856.57143	153285.71429	128556.42857	111174.57143	95924.142857	81434.142857	68564.714286	60041.857143	51552.142857	45733.857143	40193.857143	34634.285714	32068.142857	30208.142857	24896.571429	15142.285714	12953.142857	571710.67143	533619.60143	487016.79714	425337.69857	350676.10571	283671.71	221794.12714	177401.89714	144234.38714	119547.24571	101640.62714	89407.197143	76226.188571
807.25	61137.25	46487	23364	53257.2325	0	0	1	0	0	0	0	0	0	0	0	3	127344	107491.25	85614.25	64957.75	53256	44362.25	36049.75	29655.25	26086.25	23845	20336.75	15441.25	8946.5	3708.5	1599	1599	0	0	0	0	307349.6475	276341.61	234222.0025	186161.3	144205.905	104372.2725	78142.38	62752.8075	53257.2325	41827.4625	27544.665	14724.6825	4459.6725
959.14285714	47185.285714	31300.285714	9983.4285714	66169.515714	406.56	25.23	1	0	0	0	0	0	0	0	1	2	133284.42857	106872.71429	77141.857143	52200.428571	37702.714286	27930.142857	22523.857143	16164.714286	12542.571429	10256.142857	8231.8571429	5705.7142857	3294	1780.1428571	1377.2857143	953.85714286	498.14285714	0	0	0	461111.55857	435222.21571	394582.63429	337312.01429	274789.83	210540.07429	149536.58571	95255.431429	64629.474286	43526.447143	29076.66	18186.008571	9015.6071429
743.85714286	56563	43110.142857	12689.142857	37911.037143	143.03	12.11	1	1	0	0	0	0	0	0	1	2	119785.85714	96892.571429	77306.142857	60409.714286	48642.285714	40806.285714	33961.714286	26623.142857	20256	14888.857143	10658.428571	5378	4008.1428571	2164	965.57142857	965.57142857	498.42857143	0	0	0	347041.66571	307824.98429	253643.31	200494.49857	148728.84286	106823.09143	75028.195714	53062.405714	37140.93	22594.715714	13614.467143	7273.0457143	5102.8857143
827.14285714	84476.285714	51367.714286	8005.4285714	25505.978571	97.06	5.44	1	1	0	0	0	0	0	0	0	2	177240.28571	151890.14286	120682.42857	92379.714286	65593.142857	46022.857143	31924.285714	23328.142857	14179	8831.1428571	5968.8571429	4377.4285714	2651	1536.4285714	1130	705	705	705	705	705	414293.11857	375502.91143	317077.49857	239138.95571	175764.60857	114673.28143	72153.738571	43887.351429	24735.55	12170.092857	6862.1428571	3463.2828571	3463.2828571
759.4	59607.2	42867.2	14099.6	80827.202	363.53	23.47	1	0	0	0	0	0	0	0	1	3	119966.2	101736.8	83046	63852	50642.8	39646.8	32049	23701.4	18874	14480.2	11250.2	8601.8	8111.6	6527.2	4860.4	4860.4	2923.2	2253.8	806.6	806.6	339316.43	320280.026	290495.878	254206.11	216546.054	174109.664	134614.58	101119.654	79748.366	58467.736	43337.666	30172.336	19755.586
789.42857143	109480.85714	86014.571429	34067	123189.15714	720	46	1	1	0	1	1	1	0	1	1	2	196457.14286	171427.42857	144859.14286	116456	96536.142857	80820.142857	68413	56733.571429	47053.714286	36000.857143	29459.285714	22533.428571	17060.857143	12978.285714	7363.7142857	4817.7142857	2992.5714286	1081.5714286	569.42857143	569.42857143	565432.49714	526913.46143	473569.92571	404877.87143	333330.06429	257168.02714	196196.64714	153069.31429	121264.74857	94479.857143	71571.562857	49545.84	37770.538571
929.14285714	50600.714286	27050.714286	2509.4285714	8478.7671429	420	28	1	0	0	0	0	0	0	0	1	3	139965.28571	110839.14286	80629.285714	56132.285714	37362.714286	23995.857143	14792.285714	9631	5803.8571429	2783.8571429	1639.5714286	1003.5714286	0	0	0	0	0	0	0	0	336550.80286	293589.94571	236603.03714	166550.41429	107562.70571	62082.168571	33382.062857	19319.848571	8478.7671429	4854.05	2596.0685714	1643.07	574.72428571
1044	50849	32628.571429	6451.2857143	19004.435714	150	20	1	1	0	0	0	0	0	0	1	3	116216.42857	97074	74727.857143	55637.142857	39929.857143	28959.142857	22667.428571	15772.142857	9591	7006.8571429	4165.4285714	2294.4285714	1950.4285714	1191.2857143	0	0	0	0	0	0	306700.94714	275234.39429	236620.10143	187164.07143	132946.15429	87898.545714	57874.831429	37475.902857	18619.738571	9245.8057143	3044.8814286	1596.3614286	0
1022.8571429	230350.28571	186764.57143	88292.428571	194079.62429	397.06	24.94	1	1	1	1	1	1	0	0	1	2	323411.71429	298887.28571	269932.71429	239783.85714	207430	175946	146185	123611.14286	104644.42857	90773.571429	82292.857143	77593.142857	69055.285714	65369.142857	61765.142857	58337.714286	52350.142857	36368.857143	17345.714286	1125.4285714	632208.29857	593808.13	548170.38857	488973.48714	418699.22	354503.98429	288232.35286	238973.51286	191769.16	154767.10143	128824.76571	107589.97	92141.145714
885.42857143	103451.28571	74456	30653.142857	147078.40857	990	70.5	1	1	0	1	0	0	0	0	1	2	206708.14286	175875.71429	142908.14286	112300	86368.714286	70796.571429	55197.857143	46218.428571	37519.571429	32308.285714	26337.571429	21669.142857	16872.142857	12392.142857	10016	5719.1428571	3909.5714286	2940	2419	2419	629246.68857	593591.73429	547474.03857	491733.15571	416956.09143	343499.39429	268688.52286	199982.73286	145923.02857	104208.98	70906.228571	52683.831429	36729.78
870.28571429	87954.571429	52518.571429	7601.7142857	76658.574286	3.53	0.47	1	1	0	1	0	0	0	0	0	2	207422.71429	174995.57143	135503.57143	99097.714286	70849.857143	46092.571429	28615	20099.428571	13505.142857	7875.8571429	4129.5714286	2891.4285714	1164.1428571	441.71428571	441.71428571	0	0	0	0	0	655613.38857	616498.75	554674.98286	472501.63429	371777.27714	270524.18143	187170.47429	123026.14	75503.752857	41358.425714	20721.168571	10486.631429	4024.7557143
857	170186.28571	126166.71429	36128.714286	370125.42	150	7.5	1	1	0	1	1	1	0	1	1	2	251170.57143	234281.71429	208286.57143	178928.42857	148226.71429	118679	93039.714286	70445	52242	39147.857143	27474.428571	22466.428571	18013.428571	15027.714286	12244.285714	7477.7142857	4740.5714286	2792.8571429	1740	1194.2857143	803522.65143	779149.67429	749352.46286	707760.77	652280.54286	590232.48429	524752.17714	440214.88143	368584.41	283756.51	210593.45	159679.87286	108412.38429
842.57142857	315148.57143	284250.71429	219748.57143	345516.16143	541.51	40.2	1	1	1	1	1	1	1	1	1	2	388615.28571	372566.85714	347234.85714	322363.14286	298929	276788.28571	259425.71429	243365.57143	230961.42857	221674	212243.71429	206695.57143	201621.42857	197154	195145.57143	189540.85714	181311.85714	158783.57143	122757.42857	74999.142857	690727.97429	658416.2	617344.31571	572251.67143	522885.53429	473210.65571	430590.16714	386512.60143	345131.36571	314481.34	291309.77	273565.36143	262831.63143
768.66666667	115284.33333	99850	58461.5	87037.651667	53.03	4.1	1	1	0	0	0	0	0	0	0	2	150396.83333	139399	129658	118566	108669.33333	96453.166667	86576.666667	77563.333333	66878.5	59419.166667	54730.833333	47757.666667	43321.166667	37721.666667	33457	29424.666667	21958.666667	11767.333333	6385.3333333	5106.3333333	245609.955	229205.58667	211567.54667	189599.64833	170183.08	147836.74833	127985.42667	105998.15167	86587.751667	76703.361667	63545.373333	50921.626667	38426.971667
909.28571429	172125.28571	144778.42857	98124.714286	146881.33	423.53	21.47	1	1	1	1	1	1	1	1	1	2	248793.28571	225753.85714	201222.85714	179310.57143	157833.57143	141572.85714	131062.71429	119143.71429	109527.28571	100054.85714	90305.142857	79641.428571	71753.142857	65841.714286	54638.571429	45241.142857	33384.142857	24636.285714	17970.428571	12015.142857	531798.25857	478757.16286	421581.48429	360886.24286	308534.15	257131.29286	212243.55857	176802.19143	146111.15286	128227.64857	107882.72857	87350.278571	67471.874286
885.28571429	71054.857143	46196.142857	8215.1428571	31512.115714	432.1	29.61	1	1	0	0	0	0	0	0	1	2	150384.57143	124780.57143	99026.571429	76665.571429	55903	42072.428571	33929.571429	21497.428571	14191.714286	9868.8571429	6182.8571429	4607.2857143	3918	3171.4285714	2763.5714286	2337.4285714	501.28571429	501.28571429	0	0	397884.92143	351866.21714	286238.06857	216969.50571	151232.07429	109104.52143	72102.07	46993.944286	31512.115714	18926.318571	10862.975714	6913.69	5301.3314286
1084	81965.285714	52240	7816.1428571	44948.2	150	9	1	1	0	0	0	0	0	0	1	2	174350.28571	148570.71429	119298.85714	89222.428571	65683	47352.571429	32408.285714	23115.285714	14227.285714	8369.5714286	5794.2857143	3942.1428571	2932.2857143	1444.2857143	1056.4285714	1056.4285714	1056.4285714	567.42857143	567.42857143	567.42857143	414854.18571	379321.91286	325959.02857	263528.36429	199866.44	144078.99	101603.23429	65169.392857	44177.662857	29230.262857	20762.635714	11911.017143	8123.2328571
867.14285714	37201.714286	24780.571429	2648.1428571	10691.734286	43.03	2.45	1	0	0	0	0	0	0	0	0	3	93233.428571	71376.142857	54105.285714	40032.285714	29153.857143	22027.857143	16549.428571	11644.285714	5721.4285714	2923.4285714	1788.7142857	1460.7142857	1131.5714286	387.28571429	0	0	0	0	0	0	225776.31286	177025.07286	126732.82571	84254.742857	54346.88	38653.738571	25513.68	14580.524286	10691.734286	7848.7414286	6479.8085714	5011.9242857	2340.2557143
816.42857143	208662.42857	186785.28571	148070.57143	216690.44	540	39.75	1	1	1	1	1	1	1	1	1	2	279276.28571	257853.28571	237104.14286	214599.28571	196414.57143	182951.28571	170670.71429	161786.42857	154489.85714	148619.71429	141131.42857	132040.57143	123163.85714	114276.28571	106316.57143	96427.857143	87755.285714	78051	65260	53318	503750.94	469775.47286	431243.46286	390231.61571	347210.68143	305881.14429	269931.93857	243655.87714	215536.51857	189931.92	167842.29714	151615.78286	130255.93143
901.14285714	167168.71429	142106	98571	166617.46857	741.51	63.62	1	1	1	1	1	1	0	0	1	2	255802.28571	229360.14286	200631.57143	174148.14286	152019.14286	137209.57143	126089	116760	107658.14286	100225.42857	94841.285714	90738.857143	87648.571429	84654.857143	78281.142857	71401	64121.714286	55815.571429	46030.142857	39567.714286	633283.38714	589854.71571	529744.09	461533.65429	389346.11143	316605.76143	252358.80714	204407.84286	165463.35	139459.65429	118892.40429	103048.77714	83339.971429
826.14285714	166379.14286	130571.14286	52157.571429	95168.978571	167.06	12.27	1	1	0	1	1	1	0	0	1	2	253327.71429	232085.42857	205693.57143	176423.28571	147283.85714	122499	99310.857143	82861.428571	69652.428571	54632.857143	46086.285714	38004.714286	27404	21043.428571	15431.857143	8599.1428571	5851.2857143	1019	0	0	504517.15571	472543.21	419592.50429	353917.20286	277821.34143	219321.51143	162892.14143	121743.16429	94784.388571	76069.464286	60338.9	38623.34	23584.202857
841.14285714	57727.285714	44995.428571	28888.142857	52339.931429	252.1	23.61	1	1	0	0	0	0	0	0	1	3	95044.285714	80585.857143	69085.571429	59492.857143	51392.428571	43475.571429	37184.285714	33000.142857	30953.857143	28888.142857	28310.571429	27997	27642.571429	19673.571429	1250.4285714	0	0	0	0	0	258938.88143	226669.23286	186567.54	144833.07857	108990.67143	86061.055714	68572.932857	58163.678571	52339.931429	45419.167143	41858.092857	40838.794286	23492.885714
895.71428571	157080.14286	133695.85714	87828	110113.80714	0	0	1	1	1	1	1	0	0	0	0	3	225890.28571	205709.57143	183659.85714	162502.28571	145143.28571	131554.14286	118121.71429	105534.28571	95861.285714	89751.857143	83785.571429	75427.857143	71692.857143	66447.285714	62470.857143	59909.857143	56243.285714	54325	52276.857143	51746.714286	487684.28857	449500.95714	396478.37857	339633.24429	276395.46	219986.97857	175114.19429	141308.95857	109728.57714	92710.608571	81451.181429	68188.36	61792.97
959.5	6361	3431.8333333	0	2711.9883333	901.51	70.7	0	0	0	0	0	0	0	0	1	2	31243.166667	20592.5	12919.333333	8323.3333333	4859.5	2537.3333333	1556.5	1087.5	302.66666667	0	0	0	0	0	0	0	0	0	0	0	129988.85333	115033.005	95537.546667	71273.976667	45506.463333	24299.261667	9762.5366667	5276.5983333	2711.9883333	2711.9883333	1145.5783333	0	0
893.66666667	193106.16667	161258.16667	67969.166667	216038.74333	1209.5	116.88	1	1	1	1	1	1	0	1	1	2	265200	242055.83333	220895	198936.66667	176554.16667	153252.16667	133147.16667	112310.16667	93657.166667	73437.333333	55517.833333	38372	27143	17670.166667	12098.333333	9100.6666667	3812	2671.6666667	2066.1666667	2066.1666667	558286.315	525457.07	493148.10833	452146.32833	400645.81	356030.79833	314375.75333	261461.23	215139.82833	175849.765	135005.21667	106216.49333	76766.173333
899.57142857	257966.85714	213991.71429	143506	336216.23857	420	28	1	1	1	1	1	1	1	1	1	2	363208.71429	337527.42857	306495.57143	270257.71429	236840.57143	204991.71429	182805.14286	168263.28571	154249.14286	147089	137161.57143	128603.85714	121366.85714	110512.85714	97658.571429	85674.857143	58198.428571	33924	20531.142857	8646.7142857	863190.29286	826438.54143	779261.44429	718266.04714	645821.25143	558725.97143	478468.65429	402691.22857	334676.80143	283440.70857	242163.67857	213136.98571	196584.55571
931.71428571	172128.85714	137716.28571	56865	105081.74571	361.51	29.2	1	1	1	1	1	1	0	0	1	2	255445.71429	233322.14286	205523.14286	178359.71429	154647.28571	130201.85714	108728.14286	89474	75356.571429	59891.142857	49302	41790.714286	29841.428571	21659.857143	17197.428571	12059.285714	10713.714286	7337	4762.2857143	3680.2857143	512636.13857	476140.71	420493.90143	361459.99143	298945.12571	240641.09857	186823.56	141780.96714	103540.72714	76437.665714	56993.845714	44153.877143	32816.802857
920.28571429	222788.57143	172556.71429	62259	157350.01857	526.56	38.9	1	1	1	1	1	1	0	0	1	2	316776.28571	292511.57143	264218.14286	231325.57143	198888.57143	162760.57143	133397.57143	108855	84553.428571	66111.857143	46351.571429	28835.714286	16581.142857	8818.1428571	5621	2628.8571429	2180	1707	1193	658.28571429	629896.95143	596230.71429	555570.19857	506360.44429	444850.09286	374622.84714	291770.54143	219055.93	154653.42	103986.64857	72113.325714	42969.582857	24243.168571
928.85714286	417898.42857	392618	335106.71429	536836.61286	213.53	16.47	1	1	1	1	1	1	1	1	1	2	481694	463840.85714	442863.85714	422900	404875.28571	387892.14286	375233.42857	362797.85714	352348.71429	339771.14286	318058.85714	287633.42857	253050.42857	221607.85714	180769	143015.71429	109269.85714	75383.428571	41107.571429	22732	875959.68714	847238.64429	808948.36571	763661.25714	713998.37429	663705.26143	610115.07	569614.02429	535297.79571	498039.89286	458819.19143	399061.42	332517
859.71428571	91522.428571	63185.428571	17619.857143	147306.55429	0	0	1	1	0	1	0	0	0	0	0	2	162772.57143	145674.85714	122015.28571	98711.428571	75900.857143	58159.571429	40035.714286	30453.571429	23910.142857	19552.428571	14452.428571	10693.428571	8676	7925.4285714	6329.4285714	5469.2857143	3191.1428571	2215.7142857	2215.7142857	557.85714286	456767.83143	437505.47857	403683.06714	362748.39571	314274.90286	264071.36857	215232.83286	174085.96286	147306.55429	120780.92	97910.22	78708.768571	62591.318571
811.14285714	66673.571429	42615.142857	18184.142857	27339.6	3.53	0.47	1	1	0	0	0	0	0	0	0	2	141954.42857	118235.28571	95755.571429	73652	53934.285714	39561.857143	32926.714286	27948.571429	23438.142857	19833.571429	13584.714286	8224.2857143	4449.4285714	2614	1832.7142857	983.85714286	519	519	0	0	357782.82857	307521.54	247450.66857	174439.55571	114764.37857	75221.614286	51162.004286	35365.595714	26955.054286	14755.904286	8018.3642857	5086.9028571	2906.57
903.28571429	307694.42857	276295.14286	183295.42857	325487.84429	351.6	24.58	1	1	1	1	1	1	1	1	1	2	385761.71429	365536	340725.14286	314069.85714	290114.57143	268647.71429	247209.57143	225999.28571	208837.14286	188261.14286	172526.42857	155592.14286	145375.57143	141677.85714	137663.71429	132551.71429	128867.85714	117666.14286	104332	90203.571429	731146.96286	702341.1	665129.23	617885.55571	561682.14286	505874.00286	443567.04143	383203.48143	324332.24143	266900.48714	223123.89571	199078.98571	191729.53857
885.57142857	64943.142857	50674	24960.571429	44729.724286	90	6	1	1	0	0	0	0	0	0	0	3	125704.85714	104723.85714	83750	67437.857143	57141.428571	48527.142857	40898	36870.857143	31826.857143	27457.714286	22033	17644.428571	11776.142857	5779.4285714	2196	905.14285714	0	0	0	0	343073.30143	313078.75571	263703.57714	204139.26857	152909.57714	107404.47	79603.16	58536.642857	43959.26	32551.688571	20317.467143	7590.8442857	4403.7185714
968.57142857	118643	90017.571429	36129.285714	97727.815714	300	17.5	1	1	0	1	1	0	0	0	1	2	205168	183547.42857	155274	126550.42857	104088.71429	83935.857143	70127.285714	58409.428571	47658	38896	29197.428571	21397.428571	10412.571429	6367	4758.8571429	3469.2857143	3469.2857143	2008.2857143	1483.4285714	1483.4285714	573192.57143	526064.49429	474136.56571	408909.26714	334065.09286	264009.17857	194925.87	143926.96429	96957.434286	57462	30047.632857	12010.221429	7758.74
791.71428571	71785.714286	48670.142857	7752.4285714	42963.797143	345.12	29.02	1	1	0	0	0	0	0	0	1	3	137916.42857	119171	98360	78347.857143	60181.714286	43959.714286	31788.428571	21573	15224.714286	9130.8571429	5460.1428571	3251	1203.4285714	835.57142857	441.28571429	0	0	0	0	0	351062.96857	321504.74286	282661.67143	235797.03714	185971.39571	134649.04	95099.481429	67583.437143	42963.797143	22371	13501.082857	6687.8428571	2365.0971429
915.16666667	65840.666667	47321.5	19459.666667	50199.828333	510	31	1	1	0	0	0	0	0	0	1	3	151912.16667	122632.83333	91988	71789.833333	55984.833333	44475.5	36267	30676.5	24594.5	20423.166667	17424.666667	14154	10950	7906	5095	3606.6666667	2000.8333333	2000.8333333	1411.5	791.16666667	387574.17333	337185.355	272287.04167	206812.23667	146646.00667	108075.76	79919.308333	60827.415	49301.763333	35116.283333	27794.09	15762.951667	7089.6816667
921.42857143	90500.571429	56691	6215	29060.165714	286.56	19.9	1	1	0	0	0	0	0	0	1	3	166499.42857	144741.42857	121192.57143	96127.714286	72681	49654.571429	31826.142857	19093.428571	13189.142857	7585.8571429	4203.4285714	3276.1428571	2592.2857143	2222	2222	2222	2222	1724.7142857	1724.7142857	1724.7142857	346306.09714	310177.61571	264922.72429	216335.04286	167935.88429	113178.93	73343.851429	47988.698571	28674.751429	16419.347143	11021.884286	7622.7642857	6044.3042857
833.8	65039.2	42557.2	7416	21273.196	510.51	28.13	1	0	0	0	0	0	0	0	1	2	138162.4	115877.2	90524	71737.2	52470.4	39134.8	26910.2	16268.6	12120.4	7802.2	4573.6	3245.4	1802.6	1802.6	1237.8	623.2	0	0	0	0	369209.208	325498.74	265787.888	197488.35	136919.164	89106.042	60608.114	33202.416	21273.196	12777.644	7180.87	6487.946	3411.156
944.85714286	98746.571429	76159.428571	41993.571429	71367.07	307.06	30.94	1	1	0	0	0	0	0	0	1	3	171310.28571	150487.28571	127813.57143	105413.14286	86341.857143	71872.428571	58767.857143	50850.428571	46919.714286	43640.571429	41126.428571	38900.285714	36839	36104.142857	34101.857143	31948.428571	26926.714286	22547.714286	14406.285714	5733.4285714	387449.35857	351473.80286	301132.02571	248933.83714	193266.66714	143559.61	108505.79714	84327.574286	70981.96	58398.772857	53010.525714	46094.878571	36909.275714
908.14285714	169235.14286	129734.14286	28276.571429	43899.475714	300	20	1	1	0	0	1	1	0	0	1	2	244831.42857	227300	205255	177183.14286	148885.14286	121637.57143	94521.285714	67622.285714	48269.857143	31585.285714	23392.428571	13694	8302.5714286	3840.8571429	1835.2857143	1412.1428571	478.28571429	0	0	0	399781.54143	367314.18143	319321.84	263491.44714	204874.64571	149651.48571	100314.43286	66687.202857	43513.978571	26083.124286	13091.825714	8095.9714286	3813.8728571
963.85714286	126617	110459.14286	91200.285714	139918.08857	73.53	8.14	1	1	1	1	1	1	1	1	0	2	211991.14286	185592.85714	154280	130662.28571	115897.57143	108771.71429	103475.71429	99703.571429	96570.571429	91472.285714	88015.142857	78513.428571	63817.714286	55686	46481.285714	31019.285714	19155	10968.857143	3837	599	506117.19286	472858.93571	417163.73143	351004.52286	282299.39429	223875.46714	181968.85857	154387.07	139532.92857	133056.32143	125769.40714	113454.32	87500.042857
847.14285714	227829.57143	199483.14286	139080.14286	225499.64429	423.53	21.47	1	1	1	1	1	1	1	1	1	2	306835	287643.85714	261264	235310.57143	211749.42857	194587.14286	178158.57143	165565	155165.28571	141544.57143	133233.42857	126017.14286	115384.71429	101589.85714	92064.857143	78809.857143	67405.571429	59109.285714	47825.428571	35325.714286	557031.62857	523762.55571	481999.04143	432517.56714	377459.11571	322517.18429	278992.67714	249187.46429	224343.45429	205301.05286	185956.29714	167657.28571	149935.99286
866.14285714	55113.428571	35305.428571	8094.2857143	30200.237143	79	4.61	1	1	0	0	0	0	0	0	0	2	113452.57143	96968.714286	77757.857143	60332.142857	43281	32081.857143	21371	17384.571429	12211.142857	8367.1428571	6036	4453	3074.2857143	1609.1428571	421	0	0	0	0	0	328562.38571	305779.91714	269745.33714	226616.95429	172534.92	120378.25	77849.884286	49651.682857	30200.237143	20483.405714	12804.841429	6879.97	4731.5685714
874.42857143	170830	149752.85714	111372.14286	147546.33857	239	15.08	1	1	1	1	1	1	1	1	1	2	227586.28571	209652.28571	191500.42857	175626.71429	158963.57143	147295.85714	136517.14286	124169.85714	117647.71429	113284.14286	105607.85714	100560.42857	95362.285714	85383.857143	74992.571429	66441.857143	54985.428571	42877	22759.285714	9769	417612.90571	385229.12429	346429.97143	304771.70143	265535.84429	225598.67714	191196.20571	166063.19286	146392.01571	135021.13571	121158.60143	105398.85571	94140.321429
927.71428571	117405.71429	90141.285714	33021.285714	123780.53714	517.06	36.94	1	1	0	1	1	0	0	0	1	2	199107.85714	175881.85714	149713.28571	124932	103491	84794.142857	68448.714286	53154	42641.857143	34944.285714	28987.285714	21151.857143	16015.285714	13809.142857	10649.142857	8945.7142857	5340.8571429	3400.5714286	2890	1267.5714286	576013.07571	535456.74286	496128.67286	435052.75	370057.85714	301523.04286	233608.23714	174670.99286	123009.33	91651.878571	64192.515714	39549.227143	29404.048571
853.57142857	92395.857143	74378.142857	47986.285714	71264.475714	351.6	23.59	1	1	0	0	0	0	0	0	1	2	167268.85714	140467.85714	115522.42857	97803.142857	81807.857143	71944.571429	63940.571429	56939	51922.428571	49090.142857	46536.714286	44025.285714	41606.428571	40863.428571	40462.285714	40034.714286	38179.142857	36715.571429	36715.571429	35083.428571	465980	431008.01143	372750.99429	297753.46571	224734.35857	158601.28143	117846.85	85112.645714	70494.314286	61558.387143	56640.115714	54217.864286	49916.381429
999.66666667	27254.5	13736	1937.1666667	8768.2483333	450	32.5	1	0	0	0	0	0	0	0	1	3	114111.33333	80960.833333	52951.166667	33095.666667	19404.333333	10868	6729.3333333	3281.6666667	2224.5	1937.1666667	1611.1666667	862.5	453.33333333	453.33333333	0	0	0	0	0	0	382134.54667	330111.25167	253371.82167	168846.74333	94921.69	50392.796667	27508.558333	14220.401667	8768.2483333	5902.5483333	3329.985	2758.1666667	1497.6333333
875.14285714	115805.57143	92192.142857	48541.285714	127263.33143	517.06	34.44	1	1	0	1	1	0	0	1	1	2	192579.57143	173003.14286	148495.57143	124645.14286	104480.14286	88525.428571	72055	63570.428571	56324.714286	49917.571429	44182.285714	36619.857143	30090.571429	21265.285714	12904.142857	5633.1428571	2416.2857143	0	0	0	509921.17571	477928.13429	435768.78429	382435.41857	317399.62571	257504.19857	203762.56714	160237.97571	126108.80143	104547.39	82079.821429	59972.864286	44473.948571
932.28571429	162094.71429	125474	36368.285714	98885.97	420	28	1	1	0	1	1	1	0	0	1	1	255525.28571	232965	202276	170625	142098.14286	117971	92455	70791	54721.142857	38298.428571	27994.714286	21438.428571	16955.714286	13598.285714	7230	4653.4285714	1499.5714286	521	0	0	540551.38571	499438.93143	441230.88	377493.71286	313133.09	256391.96571	194051.61714	140501.47286	96190.784286	67418.722857	44676.7	31399.18	21727.36
841.85714286	161351.14286	107084.42857	19649.857143	145707.39	11.51	0.7	1	1	0	1	1	0	0	0	0	2	288891	261382	219478	175679.85714	133761.85714	98187.428571	71310.142857	45873.285714	29762.285714	21572	15329.142857	9097	6049.1428571	4192.4285714	1783.5714286	949	492.28571429	0	0	0	717734.28857	680141.77714	628437.01714	556851.91714	468988.72143	381000.20143	289513.04571	207181.25143	144169.03571	94457.914286	61259.818571	39216.842857	30640.985714
905.57142857	313016.28571	264890.71429	134931.14286	307880.03429	915.12	60.77	1	1	1	1	1	1	1	1	1	2	388492.42857	372931	350163	322586.57143	290940.85714	252344.71429	218232.71429	183779.71429	161797.85714	139068.28571	117565.42857	95513.285714	82945.857143	69183	60393.571429	51851.571429	41782.571429	27747.142857	16335.428571	6627.2857143	687265.58857	663799.23286	625865.01857	580615.41714	528094.01	464483.21429	405145.21429	355869.97286	307110.04143	261411.86857	224741.48143	186823.24571	157484.31
945.2	90544.4	58502.8	23975.8	54181.04	841.51	56.2	1	1	0	0	0	0	0	0	1	2	216464	178820.6	136638.2	98724.2	73374.6	54642	45327	35181.4	29106	24751.2	19948	14296.8	9467.2	5290.4	3075.4	1284.8	0	0	0	0	597508.204	551502.58	481739.836	393558.144	295203.72	202512.72	135525.516	83069.754	54181.04	32716.34	22100.16	8503.638	2508.616
906.57142857	86242.571429	78890.285714	62031	87562.095714	189.5	10.13	1	1	1	1	1	1	0	0	1	3	126254.42857	110415	96771.285714	88636	81787.428571	78738.714286	74625	70173.714286	65377	62574.285714	59120.571429	53504	48658	40143.857143	26545	19338.428571	13391.571429	5648.2857143	533	0	287903.01571	258080.73286	214357.02286	176774.60571	143787.43429	119956.65286	105519.48	92973.872857	87562.095714	76990.131429	63429.48	41725.86	28267.951429
840.57142857	109272.71429	86050	29765.142857	73324.08	46.56	3.57	1	1	0	1	0	0	0	0	0	1	173523.57143	156345.28571	137195.42857	116854.42857	98049.714286	81284.428571	64406	51189.142857	40933.714286	31961.571429	26891.714286	22842.714286	18403.571429	15014.571429	11463.428571	8490.1428571	7583.2857143	3691.7142857	1131.4285714	583	373754.96143	346666.94571	312859.09	268558.46286	223253.27571	178311.34714	134803.56143	97686.458571	73324.08	46117.032857	35380.492857	24488.987143	15934.124286
868	147596.42857	104223.14286	22877.714286	63885.998571	570	35	1	1	0	0	1	1	0	0	1	3	233961.71429	212041	184399.28571	156328.28571	124225.28571	97639.285714	70804.428571	51773.285714	35808.714286	25634.142857	15667.857143	10992.285714	6246.2857143	5133.1428571	2772.5714286	2357	998.42857143	508.57142857	0	0	492954.51714	458860.70286	401571.24714	339169.04	270546.95	204243.10857	146761.59857	100410.31429	62731.502857	36836.377143	20694.18	13267.008571	6279.5
920.16666667	150413.16667	106129.83333	27862.5	59026.131667	460	31.75	1	1	0	0	1	1	0	0	1	3	255897.5	230732.66667	197217.33333	161519.16667	125533.16667	97576.166667	74060.666667	57324.833333	44573.833333	31093	25834.5	18225.666667	12305.833333	9715	5508.5	4014.8333333	2979	1864.8333333	1864.8333333	1864.8333333	520331.82	479560.37833	413623.32	335895.61833	250383.23	181644.49833	125166.04667	90861.345	58577.311667	39287.355	22551.406667	14479.221667	8923.635
938.85714286	182551.42857	145209.28571	76313.142857	239093.7	840	61.75	1	1	1	1	1	1	0	1	1	3	259431.85714	243178	219970.85714	191729.28571	162991.14286	137996.85714	118454.57143	100433.85714	86420.714286	78784.857143	73135.285714	66191.857143	61106.285714	56661.571429	51044.285714	43306.142857	36922.571429	32571	25873	20983.142857	604284.40857	573491.71429	540820.42286	495375.38	445408.65286	388284.40429	328289.67571	278002.77571	238709.17429	193633.84286	151523.93571	120115.89143	93961.12
966.57142857	154231.57143	122906	71412.857143	194767.79143	399.5	29.46	1	1	1	1	1	1	0	1	1	2	237159.85714	213753.71429	186223.85714	160286.57143	136841.57143	118174.14286	100951	90772.142857	80468	73062.142857	67070.857143	61719.571429	54912.142857	50433.142857	45213.714286	41370.142857	31285.428571	26878.714286	18191.285714	10595	639188.71143	607694.76857	559296.1	501004.65571	437811.5	363112.49571	301188.87857	243008.66571	193997.55	154560.90286	125253.61571	100705.38714	85575.22
981.42857143	245404.14286	204917	132052.42857	255339.00857	353.03	25.17	1	1	1	1	1	1	1	1	1	2	339225.57143	316189	287411.71429	254457.57143	225098.71429	197588.57143	175503.14286	155592.85714	143242.57143	134536.71429	126001.71429	121298	115414.28571	112449.28571	108893	104574.14286	96331.285714	89500	79775.428571	66735.428571	742794.54143	703021.63	651826.77	589285.17	520696.01429	436453.77143	364867.67857	301074.37714	252259.68571	216861.08714	188635.73429	168125.32286	157980.15571
781.85714286	73463.428571	52046.285714	13505	35407.278571	41.01	4.15	1	1	0	0	0	0	0	0	0	2	150658.42857	128494	102443.14286	79620.714286	60638.142857	47784.857143	35992	26123.571429	19478.285714	14329.428571	11194.142857	9004.1428571	6567.5714286	5836.2857143	5447.4285714	5018.5714286	4559.7142857	2661.1428571	2146.1428571	0	318658.67857	281242.78	230217.61286	176167.88143	127557.05143	90109.017143	63098.84	45571.365714	34252.768571	25038.63	16045.928571	9587.1985714	7492.1857143
1023	120427.28571	94763.142857	36551.285714	114265.88714	489.5	35.46	1	1	0	1	0	0	0	0	1	2	205486.14286	179695.85714	152631.42857	126374.14286	107641.14286	90811.428571	74582.142857	61081.285714	49065.857143	39025.571429	31925.571429	25590.285714	19122.285714	14328.142857	12707.285714	10159.428571	8324.4285714	5909	4371.5714286	3271.8571429	637425.65714	596176.91714	534089.01571	452220.82	367781.35429	282361.30857	217584.84714	157175.96143	112341.46857	78670.911429	50406.924286	38071.882857	27432.062857
918.28571429	115496.85714	79602.142857	21314.428571	52782.495714	93.53	6.47	1	1	0	0	1	0	0	0	0	3	199513.57143	176270	151330.85714	122492.28571	97001	74426	58473.571429	44125.857143	34570.285714	23239.285714	16146.857143	9875.8571429	7460	5248.1428571	3239.4285714	1096.7142857	650	650	650	650	440493.41429	406738.37429	351028.63286	281284.25	208316.25571	146343.67286	98440.844286	69706.697143	51626.715714	30501.122857	18377.511429	9955.1571429	4595.4428571
960	163000.14286	143013.14286	92152.142857	161888.11429	379	20.6	1	1	1	1	1	1	0	1	1	2	227759.28571	208534.57143	187642.28571	168409.71429	149949.71429	139638.85714	128208.57143	119156.57143	108693.28571	95992.857143	79768.285714	71254.285714	64731.428571	55087.857143	47806.714286	38858	32480.571429	27133.428571	21505.571429	20418.857143	499009.21286	465677.10143	426307.08	380997.59857	319094.04857	267447.93857	228273.43571	191049.88	160733.88	134219.76429	115113.77429	99356.324286	84259.332857
856.57142857	135568.28571	112544	70421.857143	96433.407143	363.53	22.47	1	1	1	1	1	1	0	0	1	1	201299.42857	182386.71429	159945.28571	141810.28571	124531.71429	108852.71429	98255.857143	88404.142857	80248.714286	72342	64895.428571	60201.714286	53717.428571	47816.428571	44226.428571	35596	29232.857143	23355.285714	12524.714286	4415.4285714	402663.66429	366052.53143	320112.76714	267193.82143	217741.40286	173199.98	142169.80286	114779.90286	96433.407143	83482.752857	71355.51	62416.978571	51729.351429
885.28571429	99109.571429	71628.285714	21481.142857	91664.155714	1.51	0.2	1	1	0	1	0	0	0	0	0	2	167175.57143	147804.85714	129147.42857	105439.71429	86524.285714	66892.714286	50736.428571	37459.428571	27694.714286	22857.571429	17761.857143	13010	9607.1428571	6283.4285714	4289.7142857	2987.8571429	2079.8571429	1582.5714286	546.28571429	0	425045.12143	388567.84286	347147.19571	299123.42286	246079.54	202136.10714	155804.56143	116857.37286	90508.871429	60519.172857	39438.024286	29079.921429	14584.568571
856.71428571	184289	141679	41566	135070.61571	12.1	1.61	1	1	0	1	1	0	0	0	0	2	261491.42857	241842.14286	219801.85714	195876.28571	163391.85714	132810.85714	107252.42857	83300.428571	60049.142857	45955.428571	32283.714286	23214.142857	13866.857143	9389.5714286	5407.8571429	4105.5714286	3189.7142857	2223.7142857	1709.5714286	1153.2857143	530485.26429	499097.07143	465335.53714	421947.65429	370943.39714	311431.42286	250875.43286	187751.55857	132375.34714	92340.035714	59868.234286	33247.724286	21008
957.85714286	86146.571429	61283	14552.142857	22507.081429	77.06	4.61	1	1	0	0	0	0	0	0	0	3	153850.57143	135707.71429	114523.57143	92990.857143	71980	57323.142857	43604	33483.571429	23556.714286	15379.714286	10776.142857	7949	5905.1428571	5178.8571429	2781.2857143	2781.2857143	967.28571429	0	0	0	360137.26286	328081.02143	275361.83	216394.45286	154880.72143	102789.22	60541.015714	36877.554286	22122.107143	11916.814286	6539.4757143	3085.66	2540.3457143
964.42857143	21899.714286	12660.142857	1281.4285714	25390.164286	160	10.67	0	0	0	0	0	0	0	0	1	2	72825	54908.142857	36373.571429	24398.142857	15941.857143	10834.285714	6581.8571429	4381.2857143	2314.7142857	1281.4285714	707.85714286	384.14285714	384.14285714	0	0	0	0	0	0	0	272466.51143	253514.38857	222249.26571	180521.46857	133478.06286	96079.714286	65622.204286	38721.067143	25390.164286	16084.725714	6133.81	2689.0357143	582.39
883.14285714	36422.571429	22927.285714	2859.5714286	3377.6742857	279.5	22.13	1	0	0	0	0	0	0	0	1	3	95900.428571	70478.571429	52261.714286	39663.857143	29542	21096.142857	15148.857143	10189.857143	7223	3408.1428571	1992.2857143	1366.4285714	0	0	0	0	0	0	0	0	312019.35	263746.22857	193493.57143	123979.85857	72080.191429	42478.007143	21007.09	9188.6471429	2993.0857143	1023.4842857	571.82	571.82	571.82
832.85714286	39706.142857	20056.428571	2274.4285714	5366.3542857	162.1	9.11	1	0	0	0	0	0	0	0	1	3	111606.85714	81026.714286	60519.857143	43985.142857	28094.142857	17603	9082.5714286	5917.1428571	4337.4285714	2552.1428571	1705.5714286	1386.5714286	360.85714286	0	0	0	0	0	0	0	294399.47286	240513.18286	175857.08143	116683.61714	68274.591429	32956.704286	14166.507143	7907.8985714	5366.3542857	2523.1614286	1602.6785714	1089.9871429	571.74714286
836	144644.42857	105427.85714	25921.142857	120255.10429	628.5	54.55	1	1	0	1	1	0	0	0	1	3	223296.57143	204151.85714	179405.42857	153604	125657	98423.285714	76021.857143	58558	44367.428571	30878.142857	19007.142857	11179.142857	6749	5619.4285714	3616	1491.5714286	1046.4285714	1046.4285714	528.71428571	0	504436.40286	477215.33	439681.10429	389066.11143	327640.99714	268681.39714	206361.46714	157171.44143	119099.49143	77531.215714	45674.784286	25833.114286	12441.972857
860.71428571	85765.142857	57390.571429	5376	19507.355714	551.01	39.15	1	1	0	0	1	0	0	0	1	3	128614.57143	119054.28571	106213.42857	91280	70499.142857	50679.142857	31918.714286	17995	12857.428571	6474.4285714	2458.5714286	1516.8571429	845	462	462	462	0	0	0	0	214549.56	194970.22429	170199.61429	142742.62143	107239.02571	73563.74	47013.194286	31075.867143	19122.232857	11770.985714	6029.1271429	5070.5114286	3476.4728571
861	154259.28571	119250.85714	27763.428571	46652.622857	39.5	1.97	1	1	0	0	1	1	0	0	0	2	223333.28571	209950.42857	189268.71429	163629	137554.57143	112547	85229.285714	60241	42543.571429	29959.285714	21669.857143	13018.714286	8271.5714286	4573.4285714	2183.7142857	473.14285714	473.14285714	0	0	0	345597.12714	319378.77286	281836.99143	237856.86	186420.28286	137916.67857	99900.782857	67248.032857	46652.622857	23514.62	10514.352857	4564.7457143	2396.82
847.42857143	153089.42857	122102.85714	40963.714286	154592.78286	60	4	1	1	0	1	1	0	0	0	0	2	201112.42857	191142	177238	159141.14286	137060.57143	114442.42857	92359	73393.714286	60569.571429	43441.142857	31453	19247.285714	13112.714286	7197.7142857	3995.5714286	1425	514.57142857	514.57142857	0	0	404208.77	392332.05286	375545.58571	351860.03143	317503.50286	275265.53714	229997.90714	188050.77714	151898.21429	114170.43857	84395.001429	58913.182857	39247.052857
987.85714286	329541.85714	270148.71429	90562.571429	201631.41286	339.5	32.63	1	1	1	1	1	1	0	0	1	2	424953	405625.57143	377856.28571	342895.28571	298527	257889.42857	211153.42857	165360.57143	128095.57143	96065.285714	68308	44213.571429	29244.285714	19925.571429	12364.142857	8119.7142857	6279.4285714	4349.8571429	2808	1721.4285714	718969.71429	687921.83	638694.51857	578804.75857	498590.77	413749.5	330933.31143	260842.59286	199706.87571	149657.18	109104.50857	77253.477143	58658.045714
993.57142857	183117.28571	159780.42857	115615.57143	194753.77286	210	12.5	1	1	1	1	1	1	1	1	1	2	256495.42857	233759.14286	208951.57143	188744.57143	171325.71429	155060.42857	143242.85714	132682.28571	123684.57143	117537.57143	108932.42857	103566.14286	96320.857143	90046	80460	65463.571429	48135.142857	33054.857143	22719.714286	9779.2857143	592269.22857	550177.46714	492792.68	434453.48429	370685.47429	313554.21	260697.28857	223751.23857	193598.22429	172779.24857	149842.93714	132220.46143	115581.37857
842.42857143	35068.142857	18620.428571	4277.7142857	10937.57	255.12	20.52	1	0	0	0	0	0	0	0	1	3	88858.857143	74501.428571	55827.142857	38817.571429	26055.142857	16637.857143	11364.428571	8375.1428571	4779.1428571	4277.7142857	3983.8571429	3059.1428571	3059.1428571	2685.8571429	1456	1456	1456	1456	1456	1456	173713.82857	126735.54143	85130.88	52487.558571	32179.778571	20326.177143	14280.522857	11694.107143	10937.57	9331.3214286	8441.8171429	6433.01	5354.3014286
957.57142857	28498.857143	18923.571429	6484.8571429	19707.838571	229	13.42	1	0	0	0	0	0	0	0	1	2	84310.428571	67065.714286	48216.428571	32539.285714	22130.428571	16926.285714	12689.857143	10088.142857	7814.8571429	7310	5308.8571429	4341.2857143	3306.7142857	2223.7142857	1835.8571429	1419.1428571	972.85714286	0	0	0	253076.36143	227507.40714	191817.49714	153305.84429	113011.67429	77329.877143	53402.482857	33528.43	19707.838571	14467.638571	10010.412857	6101.6985714	2880.0542857
812.85714286	121356.42857	94257.428571	37515.857143	87390.801429	11.51	0.7	1	1	0	1	0	0	0	0	0	2	191318	168566.14286	146167.14286	127913.28571	106429.14286	87999	69357.428571	56351.857143	48214.428571	39994.285714	33470.142857	29342.142857	25186.714286	20760	15534.714286	12972.142857	9749.2857143	5861.8571429	5361.2857143	4270.7142857	388179.00857	353208.71857	326068.89571	292337.31857	250405.65857	203231.67286	154501.82429	117214.62143	86619.717143	57998.795714	37409.661429	27089.587143	17943.417143
968.14285714	76129.714286	51599.428571	17468.285714	96763.864286	826.56	52.14	1	1	0	1	0	0	0	0	1	2	153426.28571	129097.57143	103855	81764.571429	62124	48388	37404.571429	27829.428571	22112.571429	18286	16321.285714	12549	8440.8571429	3979.1428571	3196	2359.1428571	1898.7142857	1413.4285714	1413.4285714	879.71428571	462491.86857	417756.97143	364966.70571	309222.89571	256065.68857	200287.94571	162302.15857	128350.58714	95608.407143	66392.272857	44388.814286	31727.334286	25859.628571
882.42857143	133165	112974.85714	75753.428571	145533.88	346.56	20.55	1	1	1	1	1	1	1	1	1	2	208922.57143	188294.85714	164415.71429	140013.42857	122810.28571	108375.71429	95864.142857	86258	79908.714286	76850.857143	73463.857143	70274.571429	67516	63137.142857	52250.571429	37349.142857	22855.714286	9843.8571429	1642.7142857	573.71428571	495301.30857	472387.33714	439342.53	393309.21714	329642.13143	270053.72571	218218.84714	170099.65857	144764.71714	122920.30429	104113.41857	90916.261429	72556.181429
835.57142857	27933.714286	16695.142857	2406.2857143	8422.1185714	1.51	0.2	1	0	0	0	0	0	0	0	0	3	85324.285714	64967.714286	44891.428571	30923.571429	22312.714286	13620.428571	8451.8571429	5278.5714286	3956.4285714	2678.2857143	2406.2857143	1787.2857143	1787.2857143	1413.2857143	1016.8571429	582.71428571	582.71428571	582.71428571	582.71428571	582.71428571	233867.63	200396.74571	153332.92143	103993.15429	62680.808571	33238.307143	18382.087143	11703.182857	8037.64	5650.4657143	4758.8628571	4282.4714286	3767.0057143
820.42857143	82424.428571	65560	29673.142857	69841.988571	247.06	15.44	1	1	0	0	0	0	0	0	1	2	134397.85714	116993.14286	100865.57143	86991.857143	71641.285714	63728.857143	52684.142857	44588.571429	36636.714286	30493.428571	26486.142857	21185.857143	18417	15804	12202.714286	7019	3366	500	0	0	318055.58143	295365.72143	261755.10143	218270.02714	177846.84857	147328.12857	118832.72	91253.698571	68686.677143	52522.998571	38120.287143	27303.457143	14894.928571
978.42857143	71822.428571	44400.571429	7139.4285714	60987.338571	283.03	20.93	1	1	0	0	0	0	0	0	1	3	172267.42857	141865.14286	108276.71429	78407	55077.142857	40565.571429	27148.428571	19374.714286	13141.857143	8797.1428571	3934.7142857	2092.5714286	747.71428571	385.85714286	0	0	0	0	0	0	581338.72571	538173.42429	471197.38571	383118.49571	294086.53571	213350.23571	141467.42286	92029.652857	59831.978571	36330.651429	25565.195714	15722.155714	11535.318571
718.2	258503.2	223564.4	106122.4	209092.216	129.5	9.95	1	1	1	1	1	1	0	1	1	2	326896	308428.6	289402	267151.6	239786.6	215038.2	188307.6	163508	127224	108038.8	98395.2	86910	69142.6	31661.8	9421	4071.4	2812.6	1444	0	0	505168.932	474355.874	438378.664	400387.942	356347.596	313106.258	274433.538	240443.772	209092.216	184606.798	162506.294	129967.418	55740.756
869	160843.57143	137066.57143	111154.71429	182627.83143	699.5	46.96	1	1	1	1	1	1	1	1	1	2	246231.28571	221855.85714	193675.14286	166407.85714	148374.57143	133857.71429	127442.28571	120986	117603.85714	111428.85714	107347.14286	100021.28571	87424.285714	72949.857143	55380.714286	44261.428571	33713.142857	25950.857143	17815.857143	13516.142857	574050.77429	541521.82	495270.17429	436207.18286	376501.63143	310296.75286	254450.65	205149.77429	181857.45286	165288.44286	150496.06857	120370.96857	81554.6
864.57142857	217067	188532.14286	119738.28571	194602.12	513.53	39.97	1	1	1	1	1	1	1	1	1	2	290314.42857	269905.57143	245942.42857	223737.57143	201732.85714	181792.14286	163629.71429	149288	135111.85714	122204.28571	109875.71429	100430.71429	90512.571429	81947.142857	76381.285714	69910	59815.714286	51588	40762.857143	29903.428571	548615.73143	517435.81143	471157.40857	415508.14	356302.20286	307069.17	260836.13143	227213.14857	192678.00429	167592.48143	147301.81714	127101.88857	114840.58714
757.42857143	77228.142857	54016.142857	13409.857143	51456.184286	43.03	5.08	1	1	0	0	0	0	0	0	0	3	144498.28571	125382.85714	105271.14286	83563.285714	64719.857143	48355.857143	36756.571429	28736.714286	21204.857143	16174.857143	9026	6236.4285714	4166.5714286	1925.2857143	1515.5714286	1515.5714286	1059.5714286	1059.5714286	541.28571429	0	333319.06	304196.53143	263965.48571	218571.00286	175127.57571	136923.68143	98172.641429	70325.52	51456.184286	38503.58	28681.811429	17443.66	10090.071429
929.85714286	87107.714286	62141.142857	17352	61499.767143	330	19.5	1	1	0	0	0	0	0	0	1	2	171347.57143	148214.42857	120367.14286	94396.285714	74978.142857	57091.714286	46172.571429	32369	25568.714286	19272.142857	14709.857143	13475.714286	12110.142857	10609	9008.2857143	7283.1428571	5921.8571429	4479	4479	4479	391288.15	353035.80143	299913.62429	245824.10714	194668.50714	151124.83571	116953.34143	86107.228571	61499.767143	44848.282857	34995.19	30565.295714	22537.225714
957.71428571	127698.28571	94579.142857	29198	59306.538571	210	11.5	1	1	0	0	1	0	0	0	1	2	197186.14286	182414.28571	158858.71429	136013.71429	108935.28571	88772	68920.571429	53958.285714	42542.428571	32504.714286	20837.571429	12746.285714	8978	6377.7142857	3998.7142857	3998.7142857	1730.2857143	1730.2857143	1730.2857143	1730.2857143	371841.62429	347262.13143	310424.05286	264297.11	216511.03714	167414.25286	121384.33429	88304.407143	57380.757143	37488.031429	26280.655714	14937.858571	11174.295714
905.66666667	50203.833333	29062.166667	1695.8333333	28454.296667	613.53	36.22	1	0	0	0	0	0	0	0	1	3	145736.83333	111412.33333	77689.333333	54705.833333	37100.5	26227.333333	17642.333333	11129.666667	7454.3333333	2019	0	0	0	0	0	0	0	0	0	0	668602.17167	637600.62167	575452.85833	475877.265	355584.22	240684.355	143638.18167	70533.165	27556.873333	11975.226667	5229.585	1278.805	667.46166667
868.28571429	25602.857143	17748.428571	5050.1428571	22889.601429	188.5	14.4	0	0	0	0	0	0	0	0	1	3	71372.142857	51901.714286	36969.285714	27988.714286	21494.857143	16681.142857	12684.142857	10066.857143	8910.1428571	5601	3317.2857143	2032	2032	1654	863.42857143	0	0	0	0	0	241957.36	199662.48143	150435.67143	107878.71286	74494.265714	53247.285714	38576.154286	29696.615714	22889.601429	19657.754286	14278	11367.907143	6518.5042857
927.42857143	180747.42857	137226	67592.714286	141079.64286	541.51	39.45	1	1	1	1	1	1	0	0	1	2	303750.28571	275621.14286	234156.28571	192363.57143	156404.57143	130187.42857	108389.71429	91107.857143	78222	68965.285714	60633.142857	52523.714286	48049.571429	44347	39127.714286	35232.428571	28826	21055.142857	14362	7851.7142857	718048.74429	680124.96	619106.16286	534639.40286	442621.36429	338748.35286	260049.49143	189043.81	140694.42	110678.58143	81008.054286	64657.455714	51141.817143
733.14285714	190775	164978.42857	103483.42857	175848.60143	255.12	17.6	1	1	1	1	1	1	1	1	1	2	250000.57143	231379.85714	214570.28571	195677.42857	177825.42857	158099.14286	142344.57143	128769	117119.85714	104580	91643.714286	83801.857143	79701	73810.714286	68210.714286	53946.857143	32417.285714	16000.285714	9296.1428571	1754.2857143	536344.94286	508267.2	470159.70286	422558.30857	364463.35714	305780.33143	257906.09286	208257.81857	173539.22571	145455.89143	124333.78429	105665.59571	90527.814286
935.85714286	98347.714286	71370.571429	25374	63449.54	131.01	8.18	1	1	0	0	0	0	0	0	0	2	184905.14286	162453	134022.14286	106691.14286	83831.571429	66330	53459.142857	42007.285714	34252.428571	27571	20194.285714	15135.285714	11345.142857	6853.8571429	4069	1957.8571429	590.28571429	590.28571429	590.28571429	590.28571429	421543.52143	396619.47429	350251	294648.15714	231887.95571	172046.91143	126681.06714	85620.638571	63449.54	39487.694286	24645.145714	13410.29	8650.1357143
1135.1428571	117194.14286	90653	25809.428571	36867.442857	871.51	66.2	1	1	0	0	1	0	0	0	1	3	188605.28571	166841.57143	144770.71429	122610	102570	86375	68688.714286	52964.285714	39590.428571	29657.428571	20628.428571	15573.428571	12142.714286	9165.2857143	7588.5714286	4608	3699.5714286	1765.7142857	1237.5714286	1237.5714286	353568.10429	317108.10571	272566.99143	222380.31429	174919.08429	130247.21857	91212.298571	57926.372857	36867.442857	24739.784286	17200.76	11301.454286	7018.2842857
816.71428571	49593	33413.714286	6847.1428571	19474.581429	1.51	0.2	1	1	0	0	0	0	0	0	0	3	102360.14286	85361.285714	69107.571429	53216.571429	40997.142857	29890.714286	22556.857143	15940.285714	10491.142857	7947	5992.7142857	2852.4285714	2143.8571429	1422.8571429	1036.8571429	1036.8571429	589.57142857	589.57142857	589.57142857	589.57142857	286754.67571	264092.27857	232284.75714	190273.36286	147841.45429	99000.098571	53333.474286	32413.617143	19474.581429	9359.82	6142.6442857	4666.2485714	3052.6357143
916.42857143	288409.14286	250240.42857	153587.14286	306914.73	82.53	5.41	1	1	1	1	1	1	1	1	0	2	376699.42857	349556.28571	322869.28571	294684.28571	269847.14286	241816.28571	214186.28571	188860.28571	172008	157717.85714	141394.28571	127258.71429	107463.14286	92641.142857	79491	59334.428571	44708.857143	32538.285714	26882.571429	17629.571429	795551.63857	755520.55571	702500.28857	631536.29571	564442.94571	499907.64	432250.05714	366549.44	304220.31143	257151.60143	229897.80429	195506.13	156413.49714
937.85714286	159857.85714	133252.57143	77603.142857	97719.964286	723.53	48.47	1	1	1	1	1	1	0	0	1	3	238423.85714	213852.85714	189904.28571	166339.28571	145648.28571	129126.14286	112559.85714	99687.571429	90612.428571	80617.714286	73287	68582.428571	63121.428571	60205.714286	56603.285714	52291.857143	47685.428571	38896.428571	19933.857143	8549	495062.59286	454573.13571	399960.49286	339353.60857	269583.57	203932.1	152069.52857	120164.95571	96950.314286	79411.972857	68137.408571	54759.328571	28465.255714
921.42857143	105050.85714	64100	6282.5714286	69129.081429	274.62	22.06	1	1	0	0	1	0	0	0	1	2	219247.57143	190028.71429	153501	116165.71429	82635	56443.571429	38118.714286	24576.571429	14562.571429	7657.4285714	3694.4285714	1516.2857143	472	472	472	472	472	0	0	0	563115.32	521539.56143	459192.21	388760.06143	319310.72	242174.32143	178634.34429	115178.04714	67973.335714	42554.302857	26863.101429	17107.317143	13366.88
947.71428571	123785	102316.57143	65893	138752.60429	760	56.92	1	1	0	1	0	0	0	0	1	2	200743.28571	175428.42857	149528	129639.71429	112699.28571	97737.571429	88558.714286	80666.571429	72527.142857	68926.571429	63593.571429	59860.142857	55401.285714	50609.857143	48595.285714	46430.285714	44602.714286	42168.285714	38606.571429	30988.571429	515580.25857	480754.75714	434388.87571	374022.26429	315549.96857	262331.14714	207686.49429	169611.47857	138368.17	116002.71286	102170.27857	89484.048571	81964.314286
726.28571429	85036.285714	65654.285714	26545.428571	67714.754286	209.5	14.87	1	1	0	0	1	0	0	0	1	2	140553.85714	124069.85714	106948	90336.571429	74152	62754.857143	50898.714286	42300	35083.428571	28471.428571	25105.857143	19760.571429	14333.285714	10984.857143	7365.5714286	5206.7142857	5206.7142857	4235	4235	4235	338477.05571	313391.54857	276622.07857	232353.60571	190795.41714	148942.08571	114075.25143	87867.338571	67329.987143	52741.907143	46484.16	38092.841429	26893.928571
882.57142857	96492.428571	71579.714286	30269.285714	101035.82286	439	36.9	1	1	0	1	1	0	0	1	1	3	186823	163029.85714	132888.85714	103109.85714	82667.142857	67285.857143	55208.571429	45853.714286	38089.285714	33015	25648.285714	21879.428571	19166.714286	17311.285714	16508.571429	15242.857143	14796.142857	14299.714286	14299.714286	13201.285714	421066.53571	377647.45	325568.45143	270324.47286	214360.92429	173750.09	139175.28857	121931.88429	100265.70714	86657.722857	69587.292857	57723.812857	46468.974286
860.16666667	73065.333333	50532.333333	11268.666667	35608.083333	133.03	7.6	1	1	0	0	0	0	0	0	0	2	148245	123256.66667	97514.166667	78166.5	60864.666667	45540.166667	34153.5	25985.166667	19059.166667	11591	8558.8333333	4927.6666667	3335.1666667	2053.1666667	1574.8333333	569.33333333	569.33333333	0	0	0	399493.105	358951.05333	310041.20833	251707.11667	189072.17	132076.01833	90014.283333	61689.283333	35158.835	18653.416667	10272.665	6310.6583333	4447.4016667
821.14285714	113415.14286	84342.285714	20628.285714	89843.731429	300	22.5	1	1	0	1	1	0	0	0	1	2	186391.28571	166780.85714	144647.57143	121313.57143	98576	77932.142857	59093.285714	42425	32654	23375.142857	16306.714286	11265.714286	6465.1428571	4619.4285714	2641.4285714	931.85714286	475.28571429	0	0	0	412276.67571	387891.53714	357125.01	313703.53714	266702.60571	212686.39143	162850.95857	122807.50714	88689.968571	55894.094286	42267.925714	26469.535714	20066.075714
832.14285714	115800.28571	95148.428571	57285.714286	117397.96714	612.1	47.86	1	1	0	1	1	0	0	0	1	2	194616.57143	169706.85714	143987.71429	120470.71429	105204.14286	91203.285714	79719.142857	68553.285714	61687.714286	57838.428571	54994.857143	50951	48576.571429	44901	41300.571429	40016.714286	35895.714286	30547.285714	27476	22588.857143	513008.05714	465410.18143	405334.29857	342677.12857	276512.42571	223635.18857	179298.93429	143621.58571	117012.61143	100005.24857	86552.165714	76730.505714	65503.804286
802.42857143	115877.14286	84959.571429	39661.142857	93292.914286	301.51	22.7	1	1	0	1	0	0	0	0	1	2	200068.71429	180914.85714	154569.85714	126587.42857	98315.857143	79906.857143	63662.285714	53245.142857	45332	39936.714286	37064.285714	31730.857143	25232.714286	18939	14093	11964.857143	11051.285714	8621.2857143	6579.5714286	4968	495717.93857	465273.84714	420039.48	364771.84429	299053.48571	234651.46143	179348.63571	128732.31143	92523.604286	67675.665714	53245.1	41415.674286	29186.567143
886.14285714	245438.42857	190148.71429	88642.571429	279446.80286	453.53	37.97	1	1	1	1	1	1	1	1	1	3	359382.71429	337225.28571	301173.71429	257592.28571	216663.57143	181315	154362.28571	127484.85714	106352.28571	91672.857143	80308.142857	69376.285714	60183.428571	48673.714286	39419.571429	29161.428571	22326.857143	16534.142857	11408	8152.8571429	908477.20143	880501.26429	837133.68429	769664.73571	686434.44429	577586.97857	467211.70857	359605.09	277139.42286	213054.79429	182184.58857	166525.57857	151506.90143
809	58071.5	44798.666667	18440.333333	22874.4	20	1.5	1	1	0	0	0	0	0	0	0	3	108286.16667	90397.833333	74123	62213.833333	50158.333333	41942.833333	32292.5	27471	20877	19083.833333	16742.333333	15303.333333	14909.666667	14487.166667	14018	14018	14018	13441.833333	9272.8333333	7386	231570.69667	200804.67833	161111.19167	119492.46667	87959.135	57244.203333	37832.353333	29994.06	22874.4	21495.765	19435.47	17759.416667	17141.006667
857.5	115209.16667	79957.833333	14995.666667	114735.02	603.53	70.47	1	1	0	1	0	0	0	0	1	3	176615.83333	161850.5	143274.16667	122095.16667	96395.5	73362.5	50798.5	34601.5	27454.833333	17237.5	9264.1666667	5270.8333333	3288.5	2426.1666667	1018.6666667	532.83333333	0	0	0	0	449193.56833	427365.07833	397080.29	360582.39333	318995.92	268143.03	221950.735	165297.70667	112937.86333	75551.171667	42651.223333	22615.586667	11411.463333
793.83333333	200731.83333	150590.33333	32698.833333	165004.07167	43.03	3.1	1	1	0	1	1	1	0	0	0	2	307923.83333	285397.66667	253194.83333	215350.5	177392.16667	142244	113835.5	83546.833333	56761	37179.333333	21956.333333	13932.5	8770.6666667	4928.3333333	2578.6666667	1587.1666667	0	0	0	0	662921.81167	629505.6	576365.735	509817.58333	435838.23	363150.98667	289862.49833	220937.355	160960.895	105972.54667	68829	37790.111667	17816.911667
836.57142857	68761.571429	50668.857143	14735	50497.215714	723.53	46.47	1	1	0	0	0	0	0	0	1	3	126933.57143	108482.71429	90694.142857	74180.571429	59783.285714	46859	35750.571429	26360.428571	20949.571429	15282.714286	13014.285714	10217.428571	7141.4285714	5308	2904.8571429	2039.4285714	687.71428571	687.71428571	687.71428571	687.71428571	383574.23143	353022.34	306851.29429	260018.7	201428.72286	151382.78857	111958.82571	74380.375714	49726.858571	30821.221429	20167.387143	12839.071429	4348.9671429
886.71428571	127062.85714	85307.142857	17717.714286	75598.058571	61.01	4.5	1	1	0	1	0	0	0	0	0	3	210942	191509.14286	166011.14286	136438.42857	103768.57143	77321	53154.571429	37710.571429	26536.714286	19367.142857	14510.285714	11384.857143	10036.571429	7834.1428571	5427.5714286	2439.4285714	1547.4285714	1068.8571429	553.85714286	0	523215.44714	493908.84	455422.67857	398179.18143	327955.14143	248563.51429	181153.70143	121132.41	74442.091429	38657.227143	23101.214286	15328.161429	5649.4728571
924	114612.14286	65565.571429	3530.7142857	11186.155714	3.53	0.47	1	1	0	0	1	0	0	0	0	3	219032.14286	195728.85714	162222.71429	126266	89692.571429	57307.857143	33232.285714	15138.857143	9011	4628	2372.7142857	1122.5714286	779.57142857	413.57142857	0	0	0	0	0	0	445444.93857	398134.45571	336849.18143	258699.74857	181758.27429	104872.99429	54040.781429	24977.938571	10031.132857	3169.01	2697.8828571	1722.2085714	1205.7542857
939.14285714	84248.285714	35710.142857	3393.4285714	27285.607143	0	0	1	1	0	0	0	0	0	0	0	3	231039.71429	195719.42857	148188	97244.714286	55830.428571	31153	17799.428571	11230.428571	7596.5714286	4770.4285714	1946.4285714	400.42857143	400.42857143	400.42857143	0	0	0	0	0	0	612309.89429	569003.86286	493749.03143	396394.91571	288978.83286	186940.22429	103923.89714	53312.014286	26900.97	11585.502857	6620.6257143	3191.4942857	3191.4942857
983.85714286	237832	203473	138912	278751.47571	493.53	38.64	1	1	1	1	1	1	1	1	1	2	321257.85714	297081.85714	270008	245113	220911	197834.85714	179381.28571	161760.85714	150656.71429	141662.85714	134602.42857	123878	112237.14286	104424.71429	94889.142857	82551.857143	71094.714286	60436.428571	48586.285714	38874.285714	670374.49429	635109.68857	590707.87857	534725.48429	480945.70857	425202.83714	372689.53714	318932.73429	277595.59286	241382.97571	212718.93857	181229.36571	158078.05286
918.42857143	248973.28571	231580	194446.57143	249133.91857	743.03	56.83	1	1	1	1	1	1	1	1	1	1	304876.57143	284977.57143	267442	252399.42857	240509.71429	228375.57143	220219	211837.85714	202955.85714	195543.28571	189846.71429	182304.57143	172686.42857	160442.28571	146839.14286	132738.85714	113928.28571	88709.857143	61567.285714	49630.571429	472738.56143	439123.27286	402839.63	366643.32429	330958.83571	305923.28286	284398.37714	266683.52429	248748.50286	232032.73	214587.45	193424.81286	162436.81857
905.85714286	59803.857143	32867.857143	956.42857143	69439.064286	600	35	1	1	0	1	0	0	0	0	1	3	131901.85714	112232.28571	89636.285714	65085.714286	46055	26436.571429	12659.857143	6250.8571429	3548.8571429	956.42857143	391.28571429	391.28571429	391.28571429	391.28571429	0	0	0	0	0	0	412565.23143	390649.73286	356985.13857	316591.21857	264780.44143	218494.52429	169599.42286	111367.05286	67899.501429	30686.658571	12007.611429	6151.1414286	2452.9957143
1037.2857143	43891	25498	3886.8571429	12062.487143	20	1.42	1	0	0	0	0	0	0	0	0	3	134156.57143	106002.85714	74071.142857	49413.428571	34038.142857	21526.142857	14408.285714	9846.1428571	6489.4285714	4436.1428571	3017.5714286	1753.5714286	1753.5714286	1753.5714286	970.42857143	970.42857143	524.85714286	524.85714286	0	0	338288.58143	289775.76143	229818.06857	163191.65857	108518.62143	68638.965714	35441.77	19216.378571	12062.487143	6768.53	4989.7685714	4509.0471429	3428.1671429
818.14285714	137742.85714	98231.285714	29117.142857	180995.85	0	0	1	1	0	1	1	1	0	1	0	3	231292.71429	209146.28571	177813.42857	146600.28571	116138	90639.142857	66919.714286	53030.285714	38859	31047	23597	19252.714286	13095.428571	8645.8571429	5066.7142857	2509.8571429	2509.8571429	1539.8571429	0	0	643220.65571	612941.07571	570736.43714	514363.14857	449894.92429	374097.93	301677.77143	237785.01714	180226.73286	130423.39	94212.28	62367.127143	43067.67
806	56740	44048	9600.2	21724.148	1.51	0.2	1	0	0	0	0	0	0	0	0	2	112129.2	98697.2	80208.8	61417	49597.2	41271.8	30083.6	20378.8	14256	9983	5956.2	3782.4	2391.4	1868	748.8	748.8	748.8	748.8	748.8	0	193480.266	171619.912	140288.436	105589.378	85713.93	65964.208	51829.354	35899.328	21724.148	10418.634	4138.864	4138.864	1916.424
951.85714286	77348	64054.857143	34408.428571	67585.985714	811.51	61.2	1	1	0	0	1	0	0	0	1	3	156687.28571	126166.42857	100624	81504.714286	69248	62065.857143	54976.142857	48562.714286	42201.714286	35233.571429	29812.285714	22580.571429	18097.857143	10659.857143	6299	3331.5714286	1511.8571429	1021.2857143	0	0	414160.64286	353646.28857	282877.38429	211840.96286	158863.31143	115937.85714	94472.202857	78413.572857	66815.54	56301.915714	40909.09	24632.985714	12358.638571
842.57142857	25210.571429	17274.857143	6471.8571429	23617.977143	0	0	0	0	0	0	0	0	0	0	0	3	65594.142857	48174.142857	36280.142857	28011.714286	20292.857143	16065.714286	11186.285714	8642.8571429	7723.2857143	6471.8571429	5908.4285714	4958.1428571	4270.4285714	3167.5714286	2763.8571429	1908.4285714	1908.4285714	1422.4285714	1422.4285714	1422.4285714	174612.76286	156796.99714	136243.22429	113426.37	88817.454286	68886.471429	48088.397143	33452.482857	23233.497143	17042.84	13481.354286	11552.1	9429.3428571
919.85714286	90423	65678.142857	26396.428571	44202.577143	21.51	1.87	1	1	0	0	0	0	0	0	0	3	168104.57143	148843.14286	124210.85714	97612	77356.714286	61223	48149.428571	41098.714286	36075.142857	27493.714286	19475.142857	10767.714286	3904.1428571	1690.2857143	900.42857143	474.28571429	474.28571429	0	0	0	387686.19857	357729.06143	312231.76429	255336.13	192576.33571	132350.93143	92850.462857	66895.717143	43817.234286	25107.564286	8548.6128571	3595.4685714	2026.6528571
889.5	60147	42570.166667	21807.333333	56548.156667	189.5	11.97	1	0	0	0	0	0	0	0	1	3	133023	107101.83333	82806.666667	65494.666667	51420.5	39540	34676.833333	30509.833333	26068.166667	22771.833333	18766.833333	14749.833333	12756.333333	9249.8333333	6035.1666667	4027.3333333	2441.1666667	1858.6666667	653.5	653.5	426869.77833	390132.67333	337713.565	279329.01833	215009.40833	151305.77667	109292.24833	81139.513333	55649.355	41936.275	35680.95	31132.225	21674.305
1029.2857143	61619.285714	47480	15083.142857	45452.748571	0	0	1	1	0	0	0	0	0	0	0	3	107562.28571	91721	77427	64643.714286	53996.285714	44566	34714.428571	27449.285714	21024.285714	15629.571429	11041.428571	8834.5714286	6102.1428571	5003.8571429	3821.5714286	2550.1428571	2102.1428571	1617.8571429	1089.4285714	0	261745.99571	235382.66143	204057.27571	171340.59571	138902.26429	106748.43571	81739.972857	60359.444286	45067.067143	30480.911429	21467.548571	16105.848571	12392.702857
830.42857143	79925.428571	56710.714286	18204.571429	35548.071429	391.51	21.2	1	1	0	0	0	0	0	0	1	3	155422.42857	133734.71429	107581.71429	85024.428571	68776.571429	54107.428571	43159.571429	34330	25457	19301	14740.714286	12872.714286	9801.1428571	8716.2857143	7913.5714286	6630	6161.1428571	4231.4285714	4231.4285714	3151.1428571	351991.23	320285.01286	275048.99143	224677.07857	175832.95714	127531.47714	89365.798571	58581.424286	35548.071429	20531.134286	15959.98	12525.83	10370.01
827.57142857	48004.142857	35079.428571	4064.4285714	45484.795714	359.5	34.72	1	1	0	0	0	0	0	0	1	3	105731.28571	85552	65707.285714	51733.285714	40596.714286	33552.142857	25668.857143	16894.714286	8314.8571429	4064.4285714	2617	2312.5714286	1977.1428571	1229.2857143	415.42857143	0	0	0	0	0	308368.17857	280580.83286	241499.46714	192885.63286	143829.69714	108734.53	83205.391429	60511.055714	43944.171429	35421.538571	24069.041429	12715.812857	3630.42
861.75	149589.75	123058.5	36836.25	96073.6125	99.5	5.63	1	1	0	0	1	1	0	0	0	3	213005.75	197627.25	177685.25	155855.5	137418.75	117437.25	100172.75	82268.25	66699.75	44076.75	21648.25	6813	1414.5	752.75	752.75	0	0	0	0	0	440147.2425	422092.92	392174.12	345668.13	278517.9775	217312.52	172778.3725	136844.1375	95399.8525	65606.9575	34139.9925	9142.76	0
956.57142857	206459.85714	177970.14286	107108.28571	197980.63	259	25.57	1	1	1	1	1	1	0	0	1	2	298573.14286	270244.57143	241779.57143	213760	192917	173227.57143	155757	138654.14286	122207.85714	110674	99053.714286	90962.285714	83421.428571	77491.428571	70218.857143	65484	59557.571429	56194.428571	52084.571429	48286.571429	701841.38714	647850.86	580857.82286	507220.54	427786.26429	359899.46143	294396.58714	240347.80429	196827.06429	160450.88	138314.61286	115253.92286	94418.904286
943.85714286	169866.85714	129950.85714	60068	124537.36	643.03	43.1	1	1	1	1	1	1	0	0	1	2	264177.85714	241178.28571	211520.85714	178941	148841.57143	122626.14286	102512.14286	87324.714286	72529.142857	62274.714286	51645.142857	43860.428571	37384.428571	31094	25085.142857	19503.571429	14512.714286	11131.714286	9600.4285714	6910.7142857	564758.50429	525266.76857	464884.67857	391532.17857	313629.11857	245631.63857	186810.17286	154575.30714	124151.93429	101799.73429	84817.591429	63961.787143	49521.14
942.83333333	270125.66667	225876.16667	136725.33333	275805.43167	612.1	49.11	1	1	1	1	1	1	1	1	1	3	380734.5	350121.66667	313730.33333	282278	247330.83333	217671.16667	192477	169093.66667	151444.5	140588.83333	126979.16667	118258.66667	111869	107534.83333	99109.166667	89057.166667	70358.5	46600.166667	27980.333333	19813	807098.525	753464.83333	693707.37167	632818.28167	558399.39833	476204.03667	395694.735	337100.42667	273109.11333	224669.21667	177432.975	115991.35167	62447.946667
895.71428571	108788.85714	93592.142857	67750	105700.34857	91.1	9.18	1	1	1	1	1	1	0	0	0	2	168623.42857	147659.71429	129580.85714	113297	101047	91587.428571	81791.714286	75615.571429	72208	68575.714286	64577.857143	58636.857143	52410.428571	45264.285714	38862	33733.285714	31454	28558.571429	21868.142857	16394.857143	352959.51286	312603.67571	265420.72286	222798.23714	186427.32714	153676.56857	130216.65286	114071.27857	104929.84714	99214.948571	93033.837143	83117.267143	72361.684286
950.57142857	32278.571429	19223.857143	5028.5714286	36859.012857	420	28	1	0	0	0	0	0	0	0	1	3	110871.85714	81418.714286	54928.285714	36336.142857	24275	17377.571429	12247.714286	9092.5714286	6796.2857143	5303.1428571	3277.1428571	1087	751.28571429	0	0	0	0	0	0	0	442331.98571	396650.69714	336859.85857	266968.97714	193340.10429	134806.29286	86892.718571	54584.594286	36089.447143	23483.867143	17259.401429	12254.684286	8547.06
999.42857143	334819.42857	290397.42857	213570.57143	357638.54	321.51	21.62	1	1	1	1	1	1	1	1	1	1	464967.42857	430532	386716.42857	344619.71429	308075.42857	284126.14286	263800.28571	245519.71429	230502	217143.14286	207483.57143	198077.28571	191923.42857	184504.85714	175266.28571	154612.85714	132235	103595.85714	75810.571429	50368.285714	969646.78	922302.40143	856386.68143	780709.65429	689733.70286	595894.53	499667.00143	415776.03	354559.61429	309907.78571	275326.50571	248703.77286	222300.04571
990.28571429	173612.42857	156375	127862.14286	182288.09286	642.1	49.36	1	1	1	1	1	1	1	1	1	3	233825.71429	211024.57143	194700.14286	178523	163975.85714	154226.28571	145277.71429	139683.42857	133554.28571	128690.28571	124713.14286	123434.42857	116921.57143	110197.71429	97017.857143	78872.142857	50945.428571	28184.285714	12312.428571	5813.1428571	466443.94	433754.11429	388697.48143	338928.46714	297066.24571	255764.10143	223567.19857	197388.62857	182288.09286	172935.28714	163599.35143	149834.16857	122350.96714
952.14285714	61881.285714	40459.428571	8893.7142857	24396.081429	0	0	1	1	0	0	0	0	0	0	0	2	119290.85714	102208.14286	84559.714286	66362.857143	49690.571429	36945.428571	28220.571429	21340	15614.714286	10539.428571	7451.1428571	4332.7142857	1968.5714286	1607.4285714	0	0	0	0	0	0	279994.85	245106.53143	209625.63286	173091.73	135119.09	97332.537143	67783.95	42470.222857	24010.741429	12581.791429	7675.3214286	2753.0085714	1169.4057143
953.85714286	170051	141747.42857	91868	155502.83286	323.53	22.14	1	1	1	1	1	0	0	0	1	2	249026.14286	223530.14286	197726.57143	175375.42857	155132.28571	136686.14286	123634.42857	111922.42857	102543.71429	94617.285714	83775.571429	74735.142857	64458.571429	53596.142857	43611.142857	31182.857143	22921.857143	12229.571429	7650.4285714	5500.4285714	582422.32571	542108.50857	487920.91	423710.05429	347834.34143	290599.04571	236276.90571	186925.76	155117.48857	123518.76286	95251.345714	72116.131429	49146.217143
939.57142857	195778.85714	143997.71429	62012.714286	110977.20429	510	27	1	1	1	1	1	1	0	0	1	3	320552	289807.28571	247581.71429	207129	169384.42857	134677.28571	110474.14286	93034.142857	74921	64202.142857	55073.857143	44315	32347.428571	18953.571429	12563.857143	4842.8571429	2987.8571429	1553.1428571	540.85714286	0	702075.67714	653666.91429	588061.06857	507324.36286	416283.58143	326342.43143	238485.89429	163483.99143	109438.12	67941.307143	32715.648571	15572.575714	6076.3714286
947.28571429	141932.85714	105843.71429	30725.571429	160099.93857	1020	61	1	1	0	1	1	0	0	0	1	2	226065.28571	204963	177355.14286	149143	121263.42857	99569.857143	77324.285714	58353.857143	43695.571429	32923.285714	26674.571429	20407.142857	15969.714286	13726.285714	11750.285714	10456.571429	9100.5714286	7641.1428571	6625.5714286	5004.1428571	629282.33143	598311.54571	553263.45857	494047.85	424017.47857	350207.96571	275800.53571	216155.66143	157789	113971.88857	78241.314286	53089.342857	40272.351429
782.42857143	93420.714286	58147.571429	6914.4285714	36822.912857	0	0	1	1	0	0	1	0	0	0	0	3	180111	159090.71429	131098.28571	101728.71429	75238.571429	51424.285714	32355.857143	20223	13687.857143	8291.5714286	3740.5714286	1828.5714286	784.42857143	424.42857143	424.42857143	0	0	0	0	0	478211.51	451076.12143	398675.71714	329271.21714	258708.75143	188071.49571	125616.56429	64658.011429	35666.942857	17503.635714	9004.0128571	4029.4357143	2409.5628571
948.71428571	141233	114650	55255.857143	96253.964286	550	39.67	1	1	0	1	1	0	0	0	1	3	210027.57143	189629.57143	168680.85714	148428.57143	126935.85714	108243.85714	91806.285714	76418.285714	65965.714286	57457.142857	49481.714286	45131.285714	39041.714286	33441.428571	26262.714286	23266	20540.714286	17150.571429	13043.714286	12514.428571	404039.41714	365966.73429	320999.78429	272579.37571	229252.88714	181030.51	145768.11286	114253.66429	95484.301429	82839.065714	71690.674286	64295.837143	49408.811429
805.33333333	59881.5	35810.833333	5088.5	23740.673333	150	7.5	1	0	0	0	0	0	0	0	1	2	154238	126103.66667	93791.833333	66211.833333	46829.5	32613	23435	16198	9333.1666667	5731	1037.8333333	1037.8333333	1037.8333333	611.66666667	611.66666667	611.66666667	611.66666667	611.66666667	0	0	411773.80333	370528.93667	311508.50167	237774.69833	164354.87	107100.955	71606.845	41520.246667	23740.673333	12491.266667	3639.2233333	1924.0816667	707.49
983.57142857	285171.14286	230133.42857	102024.28571	230272.95571	301.51	15.2	1	1	1	1	1	1	0	1	1	2	407787.57143	376910.85714	340561.71429	297062.42857	256382	219306.28571	186261.71429	155606	131424.57143	104762.71429	86764.142857	68579.285714	53471.571429	45739.285714	36175	24596	12254.857143	5981.7142857	2902	1284.7142857	856670.03571	797641.09429	723237.91	637414.74	537407.66143	446172.11286	369408.95286	299806.07	229887.59	176381.73857	133773.41857	101778.28	74627.494286
818.8	61366.2	30679.8	2722.4	13751.148	10	0.67	1	0	0	0	0	0	0	0	0	3	129175	115092.6	92739	69135.2	45001.6	25133	14695.4	7428.8	2722.4	2722.4	2722.4	1436.8	0	0	0	0	0	0	0	0	296569.82	270809.566	237384.036	191481.856	139563.154	86911.088	48788.218	25798.182	13751.148	9886.994	6168.95	5465.402	3986.724
851.57142857	23472.714286	14900.142857	1884.4285714	6882	91.51	7.7	0	0	0	0	0	0	0	0	0	3	60705.428571	46768	35190.571429	25891.285714	19138.571429	12908.857143	9437.1428571	6214.2857143	3745.4285714	2435.4285714	1316.4285714	704.14285714	0	0	0	0	0	0	0	0	172955.75429	137413.21571	112711.04571	85069	61790.85	37700.087143	21138.605714	12259.148571	6882	5267.9771429	3453.2271429	2953.7171429	1380.45
983.85714286	278020	240557.57143	170586.14286	294603.41143	721.51	48.2	1	1	1	1	1	1	1	1	1	2	371735.14286	348136.14286	318587.42857	287883.14286	258868.57143	230801	211098.85714	194579.42857	181764.71429	173332.57143	161292.42857	144024.57143	114445.85714	74843.428571	51332.285714	29467.571429	13580.285714	7292.7142857	1682.7142857	609.71428571	765751.40143	735110.09286	690764.71143	623672.28	548437.16571	469929.15714	397223.08	338290.67429	293832.61	266639.02571	246857.77286	213652.36857	157624.96
926.14285714	42107.571429	22670	4732.4285714	34131.105714	3.53	0.47	1	0	0	0	0	0	0	0	0	2	108862.85714	87603.571429	64984.428571	46189	32303	19761.571429	12766.857143	8984.2857143	7355.4285714	5828.1428571	4436.1428571	3819.7142857	1792.2857143	1045.5714286	1045.5714286	1045.5714286	1045.5714286	569.85714286	569.85714286	569.85714286	253054.00143	213369.01143	176893.28714	142702.91286	110221.21429	84250.838571	60955.785714	40396.982857	32975.161429	25268.667143	19024.22	14100.192857	11453.821429
923.85714286	212426.85714	175661.85714	100217	181225.52429	721.51	48.2	1	1	1	1	1	1	0	0	1	2	295765.71429	273254.57143	247654	219514.57143	195552.71429	168325.14286	148095.14286	130723.57143	116209.85714	102694.42857	97893.571429	93514.857143	90421.857143	87459.428571	85042.857143	82878.428571	80590.285714	79625.142857	77547.142857	72681	587185.81571	553220.29429	509596.75143	457420.46571	400889.71571	335319.32143	279083.45714	226836.56286	180070.54714	148454.71714	129152.73143	118296.04429	110801.34
854.14285714	35746.714286	19333.571429	2135.1428571	11493.497143	60	5	1	0	0	0	0	0	0	0	0	3	90273	75119	57109.428571	39713.857143	26626	16907.714286	11773.571429	6778	4495.1428571	2966.8571429	1567	1263.4285714	933	551.71428571	551.71428571	551.71428571	551.71428571	551.71428571	551.71428571	0	219868.45429	198697.28	165847.09571	129092.04857	93472.415714	60229.342857	35100.904286	18470.381429	11109.19	8646.1314286	5905.6	4896.5085714	4381.4385714
929.57142857	50898.571429	33534.714286	6570.7142857	23217.158571	3.53	0.47	1	1	0	0	0	0	0	0	0	2	94693.857143	80248	66158.285714	54861.142857	41412.142857	31259.714286	23113.714286	16375.428571	11416.142857	7119.2857143	3962.7142857	2673.2857143	1632.4285714	1249.8571429	857.57142857	0	0	0	0	0	203308.23286	183809.57714	157788.26714	128217.17429	98043.838571	73972.145714	52309.102857	34407.548571	22831.95	15766.721429	9872.1557143	4939.4685714	3878.3085714
1031.5714286	147346.14286	118212.42857	79543.857143	127864.99	660	52.5	1	1	0	1	0	0	0	0	1	3	234065.14286	207276.71429	181320.57143	155151.57143	130938.28571	112155.85714	98317.428571	90642.857143	84495.857143	80913.142857	77803.142857	76246.428571	73504.285714	71999	70402.857143	69129.285714	65917.285714	63981.857143	62952.142857	61328.857143	481222.58714	441057.66286	397768.48857	349702.98429	302205.97857	250425.26571	201352.72571	158917.48429	127864.99	106250.89	88442.037143	79555.37	73101.807143
889.14285714	100079.14286	73984.285714	31089.857143	135884.76714	243.53	14.97	1	1	0	1	0	0	0	0	1	2	180061.71429	158127.28571	133378.28571	108695.71429	85373.714286	68658	54829.428571	45749	39093.142857	32738.428571	28480.714286	24738.428571	23057.857143	19314	6482.1428571	1386.8571429	492.85714286	0	0	0	583643.10571	551108.61714	505730.70286	442143.22714	377377.00429	304629.51857	242900.94857	182903.52857	135114.39	97024.288571	78208.697143	63434.842857	52253.402857
1004.8571429	74797.142857	53789	17183.285714	67256.435714	39.5	3.95	1	1	0	0	0	0	0	0	0	2	144954.42857	121873.57143	99866	80208.571429	64387.857143	51193.142857	41117.571429	31693.428571	23945.285714	18835.285714	14257.714286	9567.4285714	6810.5714286	4220.5714286	2208.5714286	1357.2857143	0	0	0	0	373995.23857	339188.19714	299963.51	258659.27857	209997.29143	160513.78857	123662.46571	91521.737143	65714.23	48214.882857	37500.67	25192.647143	14938.974286
948.28571429	159289	115728.28571	21999.285714	65060.498571	432.1	22.61	1	1	0	0	1	1	0	0	1	3	268486.14286	238100.71429	203932.14286	171040	136322.28571	108723.14286	80698.285714	58184.714286	39545.571429	23923.571429	14202.142857	7935.5714286	2828.2857143	1737	1344	498.42857143	498.42857143	0	0	0	657032.06714	607389.88857	536418.30143	439724.57286	338934.78571	245236.57286	157160.41857	99271.262857	64290.31	39630.83	22479.132857	16042.828571	9662.6371429
1414.2857143	368443.71429	316637.71429	189344	398509.16286	552.1	40.61	1	1	1	1	1	1	1	1	1	3	488907.28571	450872	416544	379078.71429	342343.85714	305032.57143	274004.14286	245835.85714	218949.14286	196496.85714	174603.71429	153584.71429	136887.71429	120576.71429	101378.57143	90258.857143	73837.428571	69415	60165.428571	56404.857143	913672.17286	862800.10143	811255.07714	752772.52571	689661.77571	622878.41	549379.70143	467191.64429	395813.86714	335324.65571	288574.28857	241411.23714	202445.65571
929.28571429	83334.142857	40767	4203	40285.684286	427.06	21.94	1	1	0	0	1	0	0	0	1	3	180402	156476.42857	125530.42857	92907.285714	63001	33877.857143	19497.285714	12113.571429	6483.5714286	4203	3619.2857143	1749.8571429	1069.7142857	701	701	701	701	701	701	701	485331.52571	455836.66286	411102.04286	348871.41857	279425.05714	208024.26571	135358.67	69570.975714	38745.772857	21501.341429	9954.9028571	5594.3485714	3482.4857143
867.71428571	46915.428571	26778	1736	12102.767143	0	0	1	0	0	0	0	0	0	0	0	2	117203.85714	97056.142857	74012.857143	52757.285714	35250.571429	22464.571429	15092	8172.4285714	4322.1428571	2281.7142857	1142.2857143	817.14285714	473.71428571	473.71428571	473.71428571	473.71428571	473.71428571	0	0	0	288673.94714	249099.39429	201165.38714	151871.42286	110610.44857	74958.445714	45562.75	22545.602857	11717.09	3197.4628571	1893.9371429	1394.2514286	1394.2514286
845.85714286	159559.42857	129730.57143	56072.428571	126707.97286	543.53	39.22	1	1	0	1	1	1	0	0	1	3	224852.28571	207056.57143	188444.57143	165589.71429	143917	123616.42857	102820	85243.428571	72148.428571	58285.857143	49430.571429	39133.714286	32290.142857	28932.571429	26138	20594.428571	14593.285714	7325.5714286	2236.4285714	596	435414.07143	409328.76857	376009.69	335930.16714	291343.25714	248051.31286	196207.25429	154043.68429	126323.44143	97042.715714	71398.925714	55635.84	46618.19
780	20022.75	12100.25	3094	15839.92	343.03	43.1	0	0	0	0	0	0	0	0	1	3	71001.5	54765	36863.25	24019.75	15911	10764.25	8754.75	5986.5	4029.5	3094	2591	1473	1473	1473	792.75	792.75	0	0	0	0	225630.02	196905.9775	158832.265	114570.92	81683.96	53808.805	36358.6225	23473.4625	15165.7125	10260.9475	7148.0225	5466.875	4540.55
954.28571429	186602.85714	148436.14286	66388.571429	97541.635714	82.1	6.61	1	1	1	1	1	0	0	0	0	2	273024.28571	247142.14286	220110	194519.71429	167998.14286	142028.28571	118101	98924.714286	82719.571429	70241.142857	56551.142857	48027.857143	38456.285714	31752.285714	26128.571429	20970.142857	16854	15402.285714	11245.571429	9097.7142857	450945.20857	407654.83429	352954.73571	292733.44714	241476.18286	198910.89714	159394.84429	124044.32143	96002.187143	74617.394286	55899.191429	43612.241429	30320.305714
905.28571429	142830.42857	106988.57143	35831.571429	91326.518571	150	10	1	1	0	1	1	0	0	0	1	2	243472	215268.57143	182894.71429	152893.42857	125312.71429	98729	81054.142857	65489	51983	39407.571429	28309	22632.142857	16534.285714	12823.285714	8812	5384.4285714	4036.8571429	1154.1428571	1154.1428571	1154.1428571	603017.46143	564880.06	510021.48	439852.28857	361076.39	278536.32286	207975.84857	140180.34714	90556.504286	56865.774286	36001.968571	24809.617143	16744.258571
913.85714286	126009.42857	105872.71429	81169.285714	111722.63	225.56	21.16	1	1	0	1	0	0	0	0	1	2	210274.57143	184901.14286	155275.85714	132536.57143	114851	103562.85714	94956.571429	88354.857143	84531.571429	81169.285714	79120.428571	77224	75848.142857	73986.428571	68793.714286	61552.428571	56101	53689.142857	52673.142857	50507.142857	473294.43714	434125.89143	377766.36429	310391.9	250357.17286	198295.50714	156314.08429	129801.71714	111722.63	99610.642857	91115.595714	81203.414286	64105.027143
819.71428571	25177.571429	19424	4081.4285714	10442.362857	390	21	0	0	0	0	0	0	0	0	1	3	67746.714286	47918.285714	35397.571429	27909.714286	22017	18513.571429	13684.571429	11103.285714	7670	4357.2857143	2627.8571429	1071.1428571	388.28571429	388.28571429	0	0	0	0	0	0	304483.84857	262832.35286	209701.26429	153343.62286	105369.60143	70198.191429	44835.438571	24884.137143	10442.362857	3511.9685714	2184.7057143	1177.8785714	1177.8785714
793.66666667	116371.83333	90011.5	47948.333333	69591.558333	200.51	19.1	1	1	0	0	0	0	0	0	1	2	202124.5	177782	152784.33333	124704.66667	100815.5	85202.166667	71099.5	60226.5	52517.833333	49558.833333	43560	37701.166667	33312.333333	28079.5	22013.833333	17530.666667	13272.166667	10457.833333	3897.3333333	1987	466218.70167	421279.43	365912.1	293799.515	224434.05833	166691.12333	117850.1	90291.381667	69591.558333	51108.195	35925.19	27297.481667	17328.961667
717.66666667	74054	47674.666667	9148.8333333	62328.933333	160.51	12.13	1	1	0	0	0	0	0	0	1	2	142265.83333	122787.16667	102163.5	80487.333333	59863.666667	44297.666667	33234.666667	22790.833333	17218	10427	6818	4620.6666667	2262.6666667	969.5	504	0	0	0	0	0	409204.40333	380236.595	345500.58333	293506.84	233484.09167	176630.055	128200.42	86006.303333	62328.933333	38689.893333	21544.276667	12967.725	9860.2983333
848.57142857	327103.71429	283512	210412	327688.99571	570	38	1	1	1	1	1	1	1	1	1	3	436145	406340.28571	372391	336368.85714	304718.57143	275888.42857	255239.71429	236303.57143	223053.57143	212332	202911.28571	187845	168569.28571	143996.14286	113907.42857	76234.428571	43430.857143	24096.428571	13306.571429	4134.7142857	886905.73286	850173.64	805389.53714	738962.01714	655083.74714	557213.30857	466467.29857	389673.87714	326919.11714	272443.57429	220102.64857	153014.86286	72733.19
968.57142857	193276.85714	169021.42857	130001.85714	186851.11286	329	21.25	1	1	1	1	1	1	1	1	1	3	264716.28571	245353.71429	222292.71429	199963.71429	181104.14286	165974.28571	154568.42857	145905	137101	132206.71429	124789.28571	117611.71429	104153.57143	86262.142857	65165.857143	46744	32095.285714	20946.428571	12257.142857	6904	525138.66	489390.53	437208.78143	378803.73	323807.81857	272707.49143	237322.81	208892.66286	186851.11286	172982.26857	152583.73	120472.20286	81429.285714
795.6	99454.4	63547.8	11844	68698.67	160	8.17	1	1	0	0	0	0	0	0	1	3	183196.4	165230	136545.4	108660	78660	57132.4	43885.8	30237.2	22287.6	13779.2	7436.2	5295	1948	1440	878.8	878.8	878.8	878.8	878.8	878.8	400202.32	376286.012	338190.392	293517.026	244892.338	186640.596	132481.688	96967.924	68160.588	41023.998	27266.068	11424.28	6191.722
881	46073.714286	34301.571429	15869.142857	26125.3	49.5	3.13	1	0	0	0	0	0	0	0	0	3	98901.142857	82137.857143	63954.714286	49196.142857	39304.428571	32171.428571	27756.428571	23126.428571	20556.142857	16416.428571	12964.714286	10133.428571	8781.2857143	6923	4111.5714286	3250.8571429	2791.1428571	2791.1428571	1764	1764	270449.42571	240311.53	198584.42714	156850.94571	113644.41	81102.552857	53828.665714	35590.365714	25355.48	15601.304286	8834.6342857	4898.7514286	3816.67
873.28571429	88220.142857	54585	9822.2857143	42715.36	210	14	1	1	0	0	1	0	0	0	1	2	184960.85714	159051	129412.57143	96943.571429	68592.285714	46810.714286	30669.428571	21852	14829.857143	11479.571429	8360.4285714	6202.4285714	3801	3425.8571429	2619.5714286	2192.2857143	1749	1256.2857143	741.57142857	741.57142857	487931.97	456227.32429	408171.74286	341293.94857	261214.34429	185997.64	122021.82	68854.46	41175.61	21818.782857	13740.491429	6400.8742857	4225.63
824.14285714	126318.14286	104156.71429	55685	136580.72429	90.51	5.81	1	1	0	1	1	0	0	0	0	3	195187.57143	173367.57143	151284.14286	132752.85714	116028.85714	101100.71429	88058.142857	77331.428571	68369	58161.714286	47623.285714	40085.285714	34213.857143	26794	20474.857143	14448.428571	9447	6043.5714286	3998.4285714	1845.7142857	525243.83714	490496.33286	453876.42857	402295.14571	348985.83	290192.49286	236829.48714	181202.36	135426.01714	92066.107143	54420.925714	32529.604286	20230.582857
819.85714286	143241.42857	113982.14286	75494.142857	135977.12857	240.51	14.62	1	1	1	1	1	1	0	0	1	2	232832.57143	209148.57143	179943.28571	152365.14286	127675.28571	109091.85714	98003.571429	89543.428571	82478.571429	76871.428571	72912	68824.857143	66077.571429	60550.571429	55743.857143	43671.285714	32301	24560.571429	19406.857143	16156.714286	468973.49429	428419.82429	379815.55143	323019.65857	270916.14	218171.65286	181891.12857	152478.60714	135205.99	120529.74571	111005.68	100145.54429	91000.725714
888.14285714	10453.857143	4737	924.14285714	2878.2528571	0	0	0	0	0	0	0	0	0	0	0	3	53351.428571	31325.857143	18311.571429	12218.285714	7476.2857143	3981.1428571	2296.2857143	2296.2857143	924.14285714	924.14285714	632.57142857	329.85714286	0	0	0	0	0	0	0	0	167155.48429	112848.88714	62107.15	33628.09	16491.388571	8407.1271429	5150.4685714	3221.9057143	2878.2528571	1660.6814286	1660.6814286	1179.3014286	1179.3014286
960.57142857	154725.28571	117743.57143	19040	47581.967143	196.56	20.42	1	1	0	0	1	0	0	0	1	2	229082.57143	210385.28571	188705.71429	161804.71429	137137.71429	109522.28571	82140.714286	58304.285714	37866.714286	21237.857143	15267.857143	8987.2857143	5882.8571429	3651.7142857	1275.5714286	0	0	0	0	0	406657.30286	375385.79571	326601.86429	270726.46571	215641.92571	163331.94857	112278.37286	77350.421429	46428.785714	26028.577143	16204.352857	7844.6928571	2569.5057143
948.57142857	194311.71429	158638.71429	101818.57143	198993.40857	450	33.5	1	1	1	1	1	1	1	1	1	3	281697.28571	260502.85714	231646.57143	202539.57143	177320.42857	154186.42857	136054.85714	121786	111744.14286	103739.57143	97456.857143	89614.142857	83798.285714	77854.571429	71524.571429	64669.714286	57829.285714	51483.142857	44804.428571	41014.714286	663928.30429	632556.03857	587452.88	524632.94	460567.84571	381055.82143	313875.10429	252165.06429	197838.77714	165490.27714	137175.95857	115471.13143	91454.838571
932.14285714	79307.571429	53431.285714	20473.714286	66951.161429	510	32.5	1	1	0	0	0	0	0	0	1	2	158048.85714	138100.71429	112370.57143	87357.857143	65625	49446.571429	36898.428571	32086.428571	26835.142857	20747	15243.571429	12120.142857	9014.7142857	7143.1428571	5920	4626.2857143	3697.4285714	3212.5714286	1678.2857143	595.28571429	384379.16143	342885.66	297115.16429	249120.55143	206035.31571	157729.38714	118002.44143	87631.017143	66566.524286	56835.607143	47912.13	39533.2	34137.621429
925.71428571	30130	15026.285714	1345.5714286	11443.998571	1062.1	66.61	1	0	0	0	0	0	0	0	1	3	93862.857143	73013.857143	49368.428571	33442	21758.285714	12150.142857	7408.8571429	4635.5714286	2617.2857143	1345.5714286	1064.2857143	743	393.14285714	393.14285714	0	0	0	0	0	0	250079.77857	224672.03429	176484.48857	128105.18286	90693.952857	55144.552857	34904.161429	21071.891429	11443.998571	5813.8585714	4443.2242857	2448.5185714	1922.9628571
846.85714286	62521.285714	41640.142857	13331	25231.554286	151.51	10.2	1	1	0	0	0	0	0	0	1	2	141304.71429	115281.14286	89799.714286	68356.714286	50326	36915.142857	29295.857143	21767.571429	17439	13878.285714	11000.714286	6568.4285714	4520.8571429	3042.5714286	1458.8571429	1458.8571429	550	550	550	0	426185.36429	384964.56857	319295	241941.38857	169766.95571	113131.83286	71160.497143	45567.111429	24846.515714	14389.405714	8080.4957143	6125.6314286	3471.0314286
833.66666667	185982.66667	154611.5	83410.5	144263.42333	145.12	11.68	1	1	1	1	1	1	0	0	1	3	266161.5	244719.5	219128.16667	194252	169663.66667	147302.83333	128714.66667	110843.66667	98626.166667	86948.166667	73975.666667	65140.166667	53516	43121.833333	34285	25877.333333	15719.5	12892.666667	10516.5	8616.1666667	582293.025	545025.79833	489386.76333	421469.42667	347371.025	286156.84667	231752.99333	184582.27333	142914.62667	113434.41	77323.005	48057.933333	26738.67
881.71428571	33082	20050.428571	3466.1428571	8956.4928571	493.53	32.64	1	0	0	0	0	0	0	0	1	3	94967.571429	70781.285714	50999.857143	36701	25948.285714	18679	12951.857143	8224.4285714	5510.5714286	3738.8571429	2316	1089.4285714	752.71428571	393.28571429	0	0	0	0	0	0	274724.17714	233313.93143	176617.66	119886.09143	71627.91	40813.1	25340.271429	14769.45	8956.4928571	6888.74	3327.1685714	1400.8071429	884.7
833	329312.57143	308195.71429	274448.28571	324645.47714	791.01	69.08	1	1	1	1	1	1	1	1	1	3	399787	380282.71429	358205.14286	335867.14286	317597.14286	304695.85714	295371.28571	287428.14286	282215.42857	275825.14286	272700.85714	271452.42857	269722.71429	267854.28571	265839.57143	264137.28571	261857.42857	259465.85714	255318.85714	252053	679815.45	652795.55571	612395.51286	549279.34	483342.37	423193.74571	375879.29	341655.42286	323875.13857	312138.26571	306315.06	304821.26857	298937.53571
863	109583	80679	16835.571429	27140.265714	780	66	1	1	0	0	1	0	0	0	1	3	194377.57143	170937.42857	144327.14286	117412.71429	95180.142857	76113.714286	57439.142857	40281	27830	19035.285714	11656	6963.1428571	2863.2857143	1389.5714286	978.42857143	978.42857143	528.85714286	528.85714286	528.85714286	0	316065.59571	270277.28571	213372.31429	156773.31143	107112.52	72079.545714	48747.2	35094.961429	27140.265714	22254.63	18212.102857	15247.681429	14163.764286
818.14285714	106752.28571	69325	11078	88412.978571	249.5	22.13	1	1	0	1	1	0	0	0	1	3	183357	165892	143023.71429	115280.14286	86155.857143	65508.285714	44246.571429	30113	19881.142857	12727.428571	7288.5714286	4415.5714286	2370.2857143	1292.1428571	903.14285714	477.14285714	477.14285714	0	0	0	432473.56571	404833.86571	370340.31714	323658.62	270869.16571	215910.99857	172436.61571	126379.00857	86873.515714	59590.161429	39919.284286	28256.238571	18084.655714
1016.5714286	119117.85714	80387	15469.714286	68042.735714	63.53	4.47	1	1	0	0	1	0	0	0	0	2	225486.42857	196710.57143	164997.71429	128865.14286	99970.571429	72293.285714	49518	34145.285714	24589.571429	17391.428571	13161	8517.5714286	5073.7142857	3204.4285714	2397.7142857	1965.5714286	1965.5714286	0	0	0	586278.47857	540651.32714	477889.24143	402225.16714	320640.42857	242203.26857	169825.72143	110188.97857	66116.615714	41451.98	24922.96	14592.755714	9255.2157143
952.57142857	100595.42857	73411.571429	20949.142857	87266.691429	79	5.92	1	1	0	1	0	0	0	0	0	3	186893.14286	162636.42857	136228.71429	108406.14286	84555.857143	68394.714286	50662.142857	37934.714286	27431.571429	22612.857143	17135.428571	11228.285714	5387.8571429	1708.7142857	907	482.28571429	482.28571429	0	0	0	452619.63571	415210.54571	375925.79429	326498.67571	270268.16143	213969.62286	166311.14	121318.93857	85726.88	62991.842857	43751.47	34343.462857	23670.757143
846	491312.28571	447862.14286	334077.57143	491013.32571	307.06	23.44	1	1	1	1	1	1	1	1	1	2	579764.57143	561571.28571	534268.57143	499640.85714	468277	441018.14286	413521.57143	389608.71429	364753.85714	340138.71429	320830.14286	297741.85714	279537.28571	255425.71429	238717.28571	228917.42857	216527	197637.28571	182783.42857	173579.57143	946489.36571	915732.63571	869312.79857	806942.62857	732350.66714	662750.94429	599195.06	540556.70429	489474.01143	448411.23143	411757.21571	382714.66143	373704.52143
900.85714286	111477.42857	71560.857143	20801.285714	102246.34714	0	0	1	1	0	1	1	0	0	0	0	3	206080	182447	152117.28571	120427.85714	91263.857143	65596.142857	45188.285714	33737.142857	26250.857143	22169.571429	18212.714286	14450.428571	11699.285714	10213.142857	7019.5714286	6161.7142857	5236.7142857	3290.7142857	1242.8571429	1242.8571429	550567.73286	519666.51714	480864.64714	429516.47429	370439.23429	300951.98429	227525.17	158278.23714	99935.847143	51608.445714	29202.762857	17449.451429	9441.8657143
927.66666667	104710.83333	78281.666667	41094.666667	66712.528333	302.53	29.9	1	1	0	0	0	0	0	0	1	2	195983.5	167454.16667	138184.66667	110280	92641.333333	74353.166667	61721.833333	54184.166667	45575.833333	41419.166667	37415.666667	34498.833333	32141.333333	31269.5	29871.5	27894.666667	27894.666667	27334	27334	27334	474779.42167	432981.23	374727.13833	296417.85667	229529.39667	164506.235	114134.44333	84795.49	66712.528333	53950.418333	42469.73	37383.27	33018.296667
905.71428571	159510.14286	120019	42655.714286	168535.85857	450	35	1	1	0	1	1	0	0	0	1	2	266851.57143	238085.14286	205854.85714	169671.14286	140384.85714	112089	91578.285714	69441.428571	55635	44863.857143	33711.571429	23664.428571	18227.285714	13417.714286	9830.7142857	6845.7142857	5493.5714286	5493.5714286	4985.8571429	4445	730236.77429	691653.59	636763.29714	560093.71	477547.44429	396038.77	307382.22571	230738.31429	165073.29286	101125.85286	64665.42	35703.495714	20293.718571
857.42857143	107551.71429	74014.142857	20044.428571	41049.254286	639.5	42.63	1	1	0	0	0	0	0	0	1	2	204018.42857	178074	146785.14286	116074.42857	88922.428571	66969.571429	49631.428571	37278.714286	28366.285714	22250.714286	16592	12834	8037.2857143	2846	0	0	0	0	0	0	442353.58143	398736.84714	331994.37571	259185.92714	186600.38143	126367.26286	85967.084286	57032.841429	40278.18	29363.184286	17274.555714	9367.3714286	6170.8914286
846	112810.28571	74931.142857	34916	66262.28	151.51	7.7	1	1	0	0	0	0	0	0	1	3	225690.14286	201153.14286	164464.42857	123961.85714	92734.714286	68654	53603.285714	44915.714286	38788.857143	35472.714286	32003.142857	27926.857143	23779.142857	16352.857143	11585.428571	6411	1892.2857143	0	0	0	594891.43429	563806.52714	510094.85571	432174.34714	339306.75	251770.45429	165457.07	104044.16	66262.28	48069.575714	31008.732857	18229.831429	5483.22
892.71428571	133517.28571	106595.28571	65610.285714	110393.89571	541.51	43.7	1	1	1	1	1	1	0	0	1	3	236364.57143	206983.28571	173471.85714	141146.42857	117441.28571	101391.28571	89443.571429	79506	73075.142857	66711.857143	61548	54000.857143	41984.428571	20136.571429	7813.1428571	1404.2857143	478.42857143	0	0	0	598794.93143	561406.41143	490296.80857	400551.95857	307057.61429	232224.37143	178035.08143	135418.33286	110393.89571	90090.527143	69551.88	20852.047143	4336.2428571
884.85714286	144165.14286	108350.28571	43008.857143	102776.39	237.06	13.86	1	1	0	1	1	0	0	0	1	2	229084.71429	207794.85714	178815.57143	151949.42857	123768.57143	100730	78387	65539.428571	54124.428571	44101.714286	39232.714286	32696.857143	28566.714286	24841	22838.285714	19000.857143	18544.428571	16111.285714	15586.571429	11742.714286	516506.52143	484111.86714	432726.34143	366562.48	292611.52143	231015.68143	176378.11286	130761.29429	102776.39	78522.5	61417.242857	54072.185714	46082.297143
828	111075.14286	67367.285714	9721.4285714	114079.68857	450	41	1	1	0	1	1	1	0	0	1	2	230790	203235.42857	164357.14286	121993.14286	88810.285714	59724.142857	43224.285714	29651	20574.285714	11099.428571	6808.2857143	4931.5714286	3875	1677.2857143	1677.2857143	1259.2857143	1259.2857143	1259.2857143	1259.2857143	715.85714286	635800.58	602059.03	545616.76714	465888.12286	378691.55571	294122.97714	219494.9	157058.70429	112154.83571	84194.267143	64483.945714	47740.674286	38125.561429
811.28571429	134984.28571	112160	44517.142857	106339.59714	0	0	1	1	0	1	1	1	0	0	0	2	180274	168399.57143	155719	139782.57143	124022.14286	105922.14286	90515.714286	73708	59358.428571	47000.428571	36176.857143	27703	19748.142857	14567.428571	10192.428571	7169.2857143	6262.7142857	3382.4285714	1315.1428571	780.14285714	367527.01286	340915.42143	312262.76571	279086.08286	246016.10143	214236.60857	175475.19286	138931.77714	105570.88429	79262.754286	59066.354286	44894.434286	32569.122857
863.85714286	33511.428571	20886.428571	2380.5714286	11520.412857	217.06	14.94	1	0	0	0	0	0	0	0	1	3	67849.714286	59017.857143	46542.285714	36849.285714	26643.285714	19202.571429	14110	9318.1428571	5448.4285714	2932.8571429	1215.8571429	893.57142857	893.57142857	525.28571429	525.28571429	525.28571429	525.28571429	525.28571429	0	0	134236.81143	118454.15429	99818.878571	77105.727143	56874.668571	41424.542857	27841.834286	16946.568571	11520.412857	6632.5442857	6196.7228571	5229.07	4156.2414286
859	109452.28571	63397	8115.7142857	51305.025714	300	20	1	1	0	0	1	0	0	0	1	2	221525.42857	200339.85714	164251.71429	123525.28571	85843	53620.285714	35133.571429	23408.714286	12752.714286	8939.5714286	5249	2434	2434	1339	1339	468.57142857	0	0	0	0	535413.12	505008.28143	452957.11429	379939.33429	300876.08571	210488.13286	136022.45714	83415.877143	50149.865714	27120.112857	13763.034286	4883.3871429	3824.1428571
846.71428571	60825.857143	37453.142857	4067.1428571	24226.517143	103.03	11.42	1	1	0	0	0	0	0	0	1	3	115559.28571	101558.71429	84435.142857	66459.142857	49592	34393.142857	23022.142857	14857.142857	8197.4285714	4895.5714286	3500.4285714	2558.7142857	1524.4285714	416.57142857	416.57142857	0	0	0	0	0	258734.88286	237215.65429	208632.20143	170237.41143	129521.39143	87029.561429	54318.49	37610.781429	23841.487143	12972.955714	5427.1414286	2497.6057143	2497.6057143
899	168461.71429	129448.42857	81824.428571	157363.72857	450	30.5	1	1	1	1	1	1	1	1	1	2	287697.57143	259523.14286	220110	180339.28571	146457.57143	122264.14286	107706.14286	97157.571429	88761.428571	82374.571429	80090.285714	75990	70180.285714	61601	50772.142857	40024	23949.857143	11904.142857	2719.1428571	0	665032.10571	631454.21429	572474.75286	489228.34429	398779.40143	315434.10857	241592.94286	194873.45143	156208.14857	131442.60286	114452.67143	103593.41	90137.465714
957.42857143	346522.28571	311439.14286	212361.71429	382840.37143	391.51	30.7	1	1	1	1	1	1	1	1	1	2	429149.57143	407640.42857	383727.71429	356220.28571	327364.71429	302880.71429	280260.42857	255425.57143	234767	217870.71429	202212.42857	184930.28571	174283.57143	159366	146594.42857	131991.57143	120547.28571	103039.14286	87629.428571	70251.285714	820873.30429	782221.19429	742287.66857	694478.03857	634506.49286	565498.23857	505915.72857	439886.33429	379759.23857	334029.70429	290187.23714	247814.49857	217361.96857
996	75226.571429	47506.714286	9223	55301.081429	300	35	1	1	0	0	0	0	0	0	1	2	171872.28571	149191	117697.42857	84500	60436.571429	44296.571429	30980.285714	22622.571429	16953.285714	10598.285714	7222.4285714	3731.2857143	2361.4285714	1271.4285714	1271.4285714	0	0	0	0	0	434846.94714	406679.86857	363998.56429	308359.84571	243906.33571	181087.81	128975.22571	83997.442857	55301.081429	33830.537143	20367.848571	9570.2471429	5806.31
843.16666667	298341.16667	247721	94347.5	380259.29	420	21	1	1	1	1	1	1	0	1	1	2	400390.83333	379231.33333	348628.83333	310111	272892	234378	200245	165777.83333	131520.5	101425.33333	75739.166667	54955.5	34172.333333	23719	17576.333333	10577.166667	5245.6666667	2406.1666667	0	0	950325.775	924265.04333	886557.58	829019.89833	752799.63333	663843.52667	573866.33167	476831.36167	378463.28333	276914.08667	190891.94167	119114.81333	71642.726667
859.14285714	9440.7142857	6052.8571429	1519.8571429	5061.6371429	151.51	17.7	0	0	0	0	0	0	0	0	1	3	48057.714286	31695.285714	18049.857143	10882.857143	6724.8571429	5447.8571429	4424.4285714	3027.2857143	2315.2857143	2066.8571429	383.85714286	383.85714286	383.85714286	0	0	0	0	0	0	0	111558.55429	83237.892857	52553.605714	29994.137143	19137.851429	11552.511429	8807.7742857	7562.8571429	5061.6371429	3055.75	2139.75	1126.3657143	576.37571429
776.14285714	231266	185806.71429	73968.857143	150177.03143	300	15	1	1	1	1	1	1	0	0	1	1	316186.28571	297673.57143	271915.14286	241553.57143	209934.14286	176493.42857	147863.85714	121780.57143	99878.285714	78101.428571	60723.142857	43606.428571	31298.428571	19876.714286	14307.857143	9622.7142857	4184.8571429	2742.7142857	1724.4285714	614.28571429	581790.43714	550410.93286	505930.22571	449563.40857	387220.65143	313878.62571	250868.38429	196923.44714	148638.17	111282.73571	75186.544286	49265.365714	27885.354286
841	55689.142857	38460.571429	9397.8571429	25451.222857	589	33.77	1	1	0	0	0	0	0	0	1	2	120471	98414.714286	78586.285714	60272.285714	45201	34648.142857	26471.857143	20327.428571	15084	10494	6810.2857143	4904.4285714	2863.4285714	2111.5714286	939	503.57142857	503.57142857	503.57142857	0	0	297435.75286	266602.74143	221338.66286	172069.11	126357.84571	88894.987143	54949.475714	34890.677143	24682.05	15776.1	10801.917143	7359.7485714	6289.1657143
938.42857143	51661.857143	29304.428571	4250	12853.537143	870	58	1	0	0	0	0	0	0	0	1	3	119099	99394.142857	75783.714286	55516.714286	39902.428571	24740.857143	14684.142857	10742.285714	7048.2857143	4250	2523	1903	1571.4285714	840.85714286	431.14285714	0	0	0	0	0	342953.88857	305866.82143	252591.14	188041.88857	135697.21571	92228.89	50995.761429	24896.168571	12853.537143	6438.19	3728.4314286	2727.2085714	1130.2514286
829.28571429	15417.428571	8768.7142857	283.28571429	22898.748571	421.51	28.2	0	0	0	0	0	0	0	0	1	3	39918.857143	29018	21381	16764.571429	12850.142857	7705.4285714	4338.8571429	2974.5714286	1563.7142857	283.28571429	0	0	0	0	0	0	0	0	0	0	226378.85286	213145.68143	190043.02143	158715.71571	122114.71	86790.888571	60384.958571	41802.494286	21743.141429	7674.2728571	4096.4285714	1153.5671429	633.81142857
905	154855.71429	131620.57143	86231.714286	145611.36714	701.51	68.37	1	1	1	1	1	0	0	0	1	2	231284.71429	205321.42857	180335.85714	159422.42857	143213.85714	127331	113294.42857	103409	94731.428571	87063.428571	83652.142857	78932.142857	73045.428571	68195.571429	63399.285714	58661.142857	46275.142857	35122.857143	17173.857143	7461.7142857	563114.37429	517645.5	458657.83429	394618.86143	326378.90429	262592.28429	214167.72857	169686.27429	144069.8	125885.33286	106541.89143	93722.947143	82487.501429
973.28571429	297512.57143	263061.85714	190921.57143	285151.35	911.01	70.66	1	1	1	1	1	1	1	1	1	2	384385	356614.57143	328790.85714	305019	280183.28571	258301.14286	237795.14286	219610.28571	205155.57143	192850.42857	185742.57143	181396.57143	177648.71429	173992.14286	169935	167782.71429	166883.14286	162025.28571	156892.57143	151474.57143	679460.86143	634561.62857	582650.68286	529689.66714	473366.30286	415652.19286	361424.17429	320562.29143	283997.82857	264981.23857	249775.82429	239013.35571	231496.51714
1003.7142857	203755.42857	165930.71429	90212	182645.42571	776.56	54.32	1	1	1	1	1	1	0	0	1	2	296257	275062.28571	244778.28571	213140.57143	185322.85714	158906.14286	134337.28571	117775.71429	103878.28571	92672.142857	84169	78182.428571	69651.714286	64470	56890.571429	50441.714286	46304.857143	41450.142857	25510.714286	16302.714286	718437.15286	682769.48429	621509.91429	547416.00714	471502.42857	385837.42429	310266.45857	246548.84286	181106.65714	138281.05286	95528.992857	67382.931429	40579.294286
852.14285714	64068.285714	41349.142857	10671.142857	29805.842857	3.53	0.47	1	1	0	0	0	0	0	0	0	3	136547.71429	115495	92060.571429	70711	52090.428571	36779.428571	27641.714286	19047.857143	14320.142857	11496.285714	9239.4285714	6451	3043.1428571	1168.8571429	0	0	0	0	0	0	365919.96286	325542.42	277902.89714	227149.70429	168703.38714	114551.66429	78775.368571	51257.912857	29036.282857	13526.201429	4575.9771429	1170.5357143	653.20428571
850.28571429	161376.28571	126956	46180.714286	81654.984286	616.56	34.9	1	1	0	1	1	1	0	0	1	3	253370.42857	228028.85714	198387.14286	170032.28571	143896.28571	121900.71429	102976.57143	85429.571429	66001.857143	51145.428571	37232.571429	24998	15035	7236.2857143	3225.4285714	1920.1428571	1003.8571429	507.42857143	0	0	572516.98571	531577.91429	468899.98143	401777.32	324210.19	254576.28	184183.27	126208.81714	79728.641429	47903.18	26690.65	11105.762857	3112.0557143
911.71428571	290009.42857	275207.71429	206264.14286	238291.76286	427.06	21.94	1	1	1	1	1	1	1	1	1	3	339264	321234.28571	307740	293339.14286	281675.85714	271874.71429	260732	247466.57143	231922	212582.57143	186099.85714	151666.14286	115716.71429	68788	38834.857143	25608.857143	12426.285714	4643.8571429	1062.7142857	0	641414.87429	605994.17429	545106.28714	484613.76286	423335.66286	376678.22714	340725.14714	296117.85	235980.00286	165828.39714	78562.327143	35572.111429	9275.9357143
882.42857143	120106.42857	90529.857143	20947.428571	66860.838571	490	32.83	1	1	0	0	0	0	0	0	1	2	211533.14286	184067	154862.28571	128000.42857	103013.57143	84421.857143	66924.714286	48463.428571	37367	24787	15191.714286	9620	7543.1428571	3805.7142857	3417.5714286	2120.7142857	1661.5714286	1180.8571429	658	658	517975.81571	475817.81143	414848.69714	342902.10571	271586.65571	210022.60429	148774.22143	106162.71571	65320.251429	35030.158571	20329.258571	12003.334286	8250.7142857
726	109471.6	88559.2	60086	144919.268	23.53	1.97	1	1	0	1	0	0	0	0	0	3	166155.4	151625.6	133545.4	115315.4	99427.6	85122.4	77716.8	71320.2	65903.8	61236.8	57663.2	55453.8	54048.8	52506.6	50824	50221.4	49588.6	48231.4	47504	44460	414418.654	400289.718	370127.21	329913.768	287668.53	247058.14	204267.576	171673.684	144380.394	112466.632	92531.324	84948.486	76790.44
877.71428571	132997.71429	126025.85714	88998.428571	147237.45571	151.51	10.2	1	1	1	1	1	1	1	1	1	3	164162.71429	154218.42857	144155.14286	134645.85714	129338.28571	124044.85714	116834.85714	106334.57143	98620.714286	91749.571429	84969.571429	69867.142857	51340.428571	27998.428571	8827.2857143	3259.2857143	963.71428571	0	0	0	303251.24	286794.65571	264911.33857	242592.22286	221201.76286	199459.88571	185773.82429	171307.30857	146081.61857	100914.7	50600.46	17117.101429	2294.0328571
907.14285714	120113.28571	103723.14286	64289.571429	116412.11	196.56	11.07	1	1	0	1	0	0	0	0	1	3	186456.42857	162435.85714	143604.57143	125003	110916.57143	101896	88849.714286	79157.285714	72611.285714	66212.285714	60520.714286	58326.857143	55236.142857	52999.714286	51809.714286	51381.857143	48175.714286	44309.142857	38675.714286	34893	369065.83571	340223.25714	304335.61	269040.78714	232257.43857	193066.36143	164357.89714	140650.56714	116412.11	100184.32286	88515.557143	77782.385714	69196.578571
766.66666667	93357.5	76294.5	36061.166667	79709.12	339.5	23.29	1	1	0	0	1	0	0	0	1	3	162935.16667	139443.33333	115568.83333	98919.5	83889	74155.833333	63419	55940.5	47852.5	37981.666667	32364.833333	24681.5	18665.666667	13474.666667	8373.1666667	3396	1809.3333333	1257	1257	0	426265.54333	390163.92667	343392.59333	288143.89167	231262.585	180029.305	146065.15833	107918.91333	78810.368333	54632.135	35764.901667	16907.28	7611.12
887.2	135795.4	110467.6	76094	105737.476	750	50	1	1	0	0	0	0	0	0	1	2	213801.2	192025.8	166556.4	143219.4	119959	107266.6	96562.4	89006.8	82610	77631	72861	71594	70615.2	68550.2	67444	64472.6	62538.2	58459.8	54872.2	51010.4	487038.91	448353.88	398492.53	341209.414	281750.26	222471.37	177121.592	133159.104	105197.644	87100.724	80373.36	74921.726	71934.37
857.71428571	68041.428571	48663.285714	11524.285714	20869.334286	307.06	18.44	1	1	0	0	0	0	0	0	1	2	128356.42857	109216.57143	90095.571429	72523.571429	58721.714286	45316.428571	34291.285714	26757.142857	17810.142857	13452.571429	8349	5516.4285714	2103.8571429	995.14285714	605.28571429	605.28571429	605.28571429	605.28571429	605.28571429	605.28571429	292694.31	254477.99429	215766.11	173279.47429	134316.77143	95950.72	63266.621429	38516.012857	20484.33	7925.9842857	4810.5714286	2894.15	2894.15
1227.8571429	52668.285714	38854.142857	20890.714286	34259.607143	59.5	3.64	1	0	0	0	0	0	0	0	0	2	107159.57143	88689.428571	69740	55995.428571	44906.714286	37023.571429	29776.571429	25499.571429	22971.857143	20890.714286	20329.142857	19368	18345.571429	18345.571429	17524.571429	16681.714286	14844	10463.857143	6873.5714286	5794	259632.68429	233201.15857	197148.05	157669.62286	120917.81714	90440.114286	64812.415714	44862.914286	33874.424286	27420.327143	24811.942857	22828.721429	16912.982857
829.57142857	131816.85714	110914.85714	74807	111776.03143	901.51	57.7	1	1	1	1	1	1	1	1	1	2	190870.28571	174306.14286	155601.42857	136494.28571	121281.42857	106916.14286	95982.857143	87586.714286	80515.714286	75635.857143	71921.285714	69091.428571	62934.857143	53630	42872.714286	29187.285714	15008.428571	6327.5714286	3230.2857143	0	379934.96714	360601.86	324634.12857	278581.55429	227985.53857	184172.07286	150044.23286	125563.80571	111005.72	99211.574286	92022.404286	74705.587143	50495.142857
915.42857143	67508	47738.142857	17575.714286	30623.792857	3.53	0.47	1	1	0	0	0	0	0	0	0	2	150118.57143	123135.14286	95731.428571	72492.142857	55904	45000.714286	36333.714286	29215.285714	25134.714286	19771.428571	13866.857143	11006.142857	8950.8571429	7069	4647.7142857	1620.5714286	712.42857143	712.42857143	712.42857143	712.42857143	460073.11286	410639.27857	340139.52143	255809.43429	173590.50286	112214.29571	75325.384286	45484.007143	30238.735714	16424.455714	8735.5657143	2871.59	764.60285714
839.14285714	18124	11294.142857	3873.7142857	11492.06	102.1	6.11	0	0	0	0	0	0	0	0	0	3	52864.857143	39918.714286	30130.285714	20520.857143	14577.285714	10077.571429	6850.7142857	6247.5714286	4899.1428571	4146.5714286	2722.1428571	1171.2857143	831.28571429	452.57142857	452.57142857	452.57142857	0	0	0	0	164778.8	143898.20714	118966.64286	93757.057143	68918.971429	45615.905714	27430.388571	16905.428571	11107.604286	7447.79	4783.1671429	4783.1671429	2666.9342857
904.42857143	191306.71429	168972.57143	124703.85714	191135.05571	660	49.75	1	1	1	1	1	1	0	1	1	2	280701.85714	252449.85714	221260.71429	196929.14286	179879	163812.42857	150302.42857	140354.42857	133292.71429	126892	122070	118338.57143	115609.71429	110080.85714	108882.14286	102911.71429	101068.28571	97675.142857	94587.714286	89696.714286	613604.27857	574711.23143	507714.74286	440168.80857	375406.09571	308840.06143	250064.67429	217750.79857	191135.05571	173829.72429	160783.67429	148434.26143	138253.06857
910.85714286	137110.85714	120692.28571	97071.142857	111122.94143	327.06	17.27	1	1	1	1	1	1	1	1	1	3	197345.85714	176792.14286	156898.85714	140891.14286	128238.14286	117482.57143	110857.71429	105090.85714	100967.71429	97626.857143	92127.714286	87694.857143	53985	25003.857143	5943.5714286	903.28571429	0	0	0	0	450797.80857	420511.79429	370606.35714	309974.89429	246413.08143	193362.26571	156016.16286	132864.90143	110353.26857	64429.367143	11571.952857	3365.6757143	1273.7671429
1019.2857143	176432.85714	150340.28571	78993	140776.26571	150	7.5	1	1	1	1	1	1	0	1	1	2	245247.57143	226252.71429	204490.14286	182614.57143	164116.57143	144677.71429	128713.14286	110720.42857	96125.142857	83131.571429	70628.571429	59003.571429	44278	33498.285714	24334	17470.285714	14289	8415.7142857	4335.5714286	590.42857143	440303.64857	413106.17	380614.22571	338502.36857	291541.72857	247387.81429	208010.63	174170.97714	140007.20714	116435.10143	87623.302857	51007.668571	28572.552857
813.66666667	111765	78019.833333	20532	67674.178333	0	0	1	1	0	0	0	0	0	0	0	2	192257	172984.66667	145449.33333	120508	93599.5	72319.833333	55252.166667	42094.166667	32072.666667	23423.666667	16138.333333	11031.166667	8619.8333333	5585.3333333	5127.3333333	4617.5	3558.5	1872.6666667	674.16666667	674.16666667	441099.67333	411966.185	368855.145	311355.49833	243084.23833	184329.43333	130095.465	89564.475	66326.923333	45091.411667	30457.228333	19606.086667	12071.958333
857.14285714	77307.142857	52254.857143	14637.285714	46875.081429	42.1	3.7	1	1	0	0	0	0	0	0	0	3	166383.42857	141052.57143	110850.28571	85716.857143	64496.714286	49039.142857	34195.142857	25942.142857	20927.285714	16020.571429	11145.571429	8636	4913	1231	418.28571429	0	0	0	0	0	451459.55143	419865.72571	374607.52143	316879.24571	245706.49571	180952.05857	124100.44714	75458.22	46875.081429	25489.085714	7571.7057143	2219.9828571	654.90571429
904.33333333	115058	82620.166667	24759.666667	35437.033333	457.06	33.44	1	1	0	0	0	0	0	0	1	2	222508.16667	189359	154098.5	123570	99271.5	77615.5	60984	46774.333333	35319.5	27010.5	19706.833333	10584.333333	6216.8333333	4502.8333333	2626.8333333	1631.6666667	564.33333333	0	0	0	584696.37667	530557.83333	456699.805	372294.76167	272570.45167	184968.84	113920.545	64646.34	34987.736667	17069.196667	12344.726667	6632.44	2283.4066667
813	118087.57143	113804.28571	106305.71429	133527.29143	157.06	18.44	1	1	1	1	1	1	1	1	1	2	136214.57143	130279.14286	124793.85714	119233.57143	115605.28571	113346	110601.71429	109598.57143	108684.71429	107406.28571	104277.85714	103362.85714	102028.42857	101273	100071.85714	97081.142857	95737.857143	94757.571429	93714.571429	91565	221726.69143	205395.56429	183798.27429	166480.33714	155060.78429	146931.14429	141141.41429	135731.04714	133527.29143	132744.51714	130465.48429	127523.77857	125386.69571
696.25	15190	9725	3731	8419.0625	39.5	2.63	0	0	0	0	0	0	0	0	0	3	46050.75	29634.5	19882.25	15926.75	12555.75	8391.5	5947	4553.75	3731	3731	2204.75	0	0	0	0	0	0	0	0	0	176838.2	159846.8325	136276.8475	104408.77	73803.0075	49421.915	26171.9825	17766.8125	8419.0625	5601.8875	4831.5175	3064.93	3064.93
809.16666667	39936.5	21641.166667	3449	7341.66	0	0	1	0	0	0	0	0	0	0	0	3	92103	75933	60236.333333	43690.333333	30822.833333	19155	13091.666667	8681	5231.8333333	3769.3333333	2437.6666667	1703.6666667	1317.3333333	456.66666667	0	0	0	0	0	0	241962.57667	218703.78167	186242.60333	147375.40833	104111.5	66033.605	32089.211667	16136.771667	7341.66	3164.0833333	2647.145	2091.8633333	2091.8633333
985.42857143	31000.714286	19316.571429	4402.8571429	11382.461429	59.5	6.27	1	0	0	0	0	0	0	0	0	3	100975.85714	69535.857143	47574.714286	33191.142857	24727.142857	18262.428571	12394.571429	9013.8571429	6692.8571429	4402.8571429	1804.5714286	1485.8571429	1155.5714286	795.57142857	0	0	0	0	0	0	283827.24429	216099.75143	146766.09143	95820.647143	64095.088571	41623.234286	26512.837143	17919.465714	10997.407143	6992.6357143	4284.8328571	2323.6585714	1779.13
874.14285714	96909	70604.285714	21424	132836.91	51.01	5.31	1	1	0	1	0	0	0	0	0	2	169048.57143	149338.85714	125948.57143	103893.85714	81670	64798.142857	50239.571429	39429.714286	30205.857143	21971.428571	16812.285714	11479	8367.5714286	5400	3832.2857143	2954.7142857	2485.7142857	530.71428571	530.71428571	0	518839.35429	485853.48857	446853.05	399631.96286	345201.43286	284932.56	229289.38143	173357.66	131681.92286	93816.42	67133.595714	43668.587143	31986.53
878	58796.571429	36265.428571	6244.5714286	28378.912857	204.62	12.15	1	1	0	0	0	0	0	0	1	2	134002.85714	112029.14286	86637.285714	65645.428571	45572.714286	32435.285714	22914.428571	15781.428571	9657.1428571	7068.4285714	3938.1428571	2072.7142857	0	0	0	0	0	0	0	0	379425.48571	343572.93	297782.01286	240663.67286	178066.34714	122457.66143	81788.457143	48668.467143	27608.285714	12205.151429	6892.2585714	3438.2514286	1820.8957143
874.57142857	119783.57143	80512.142857	12762.571429	79090.452857	483.53	38.22	1	1	0	1	1	0	0	0	1	2	217329.28571	191676	159379.42857	127469.71429	99458.428571	72695.142857	50402.285714	34875.142857	25056.714286	16345.285714	9285.5714286	6185.4285714	5139.1428571	1839.2857143	1433.2857143	999.85714286	549	549	549	0	503568.10429	469175.97429	416537.48143	357079.07571	285445.24286	222686.82143	159481.87857	107618.35	76781.251429	54111.32	38424.232857	30991.857143	20873.588571
923.5	47802.833333	28417.833333	2125.3333333	7067.8283333	3.53	0.47	1	0	0	0	0	0	0	0	0	3	108952.16667	91020.333333	71768.666667	53546	36424.666667	25048.833333	14751.333333	8105.1666667	3612.3333333	2125.3333333	1787.5	1072.3333333	1072.3333333	643	643	643	643	643	643	0	204086.17833	167968.32333	125252.98833	88464.715	57678.076667	33659.803333	20398.821667	9221.5933333	7067.8283333	3261.68	1650.0733333	1650.0733333	1650.0733333
822.14285714	32540	23285.285714	4752.2857143	20726.288571	420	28	1	0	0	0	0	0	0	0	1	3	91512.857143	66095.714286	45567	34829.714286	26849.714286	21294.857143	17398.285714	14000.428571	10762.142857	6123	3603.1428571	2667.1428571	1985.7142857	1248.7142857	839.14285714	0	0	0	0	0	355527.00571	323288.34571	262222.78143	191174.10571	120695.50714	69575.24	38188.357143	26510.497143	20341.698571	14195.072857	5665.2542857	2281.4314286	702.14142857
894.42857143	149347.14286	114804.85714	36443	96997.981429	420	21	1	1	0	1	1	1	0	0	1	3	217170.57143	195968.85714	175458.57143	155994.71429	133836.57143	108550.14286	86568	66346.714286	52042.571429	40284.428571	29790.428571	22600.285714	18522.857143	14801.428571	10411.714286	6126.4285714	3829.4285714	2861	1815.1428571	1262.5714286	405825.60857	377358.97	348669.17857	312144.96714	273864.65286	226489.86571	186569.81286	134437.81	95457.481429	66922.18	41947.945714	24747.932857	15671.654286
746.75	12286.5	7428.25	1202	2404.57	151.51	7.7	0	0	0	0	0	0	0	0	1	3	33420.5	24550.25	18591.75	13568.75	9592	6351.75	4244.75	2518.75	2113.75	1687.5	694.25	694.25	694.25	694.25	0	0	0	0	0	0	125834.9125	103332.76	74274.2325	48530.19	31596.6725	21225.615	12513.0275	7460.695	2404.57	1668.7275	884.305	0	0
797.28571429	397131	363466.42857	280256.85714	481947.67143	1087.06	83.44	1	1	1	1	1	1	1	1	1	2	470204.85714	454608	430807.14286	403810.85714	379581.71429	357033.71429	333457.57143	314245	300806.42857	284926	271286.57143	255908.14286	239089.57143	222766.28571	196044	177259.71429	168155.71429	157395.85714	147648.14286	133051.85714	829820.15	813849.10857	789135.96286	754214.86429	702157.26429	643559.11571	586158.77286	532054.82714	480793.72571	428869.80286	383033.68	346001.25	317562.63429
897.14285714	60741.142857	44962.857143	22726.571429	28447.06	343.03	38.1	1	1	0	0	0	0	0	0	1	3	135958.85714	105798.71429	81577.285714	65132.142857	53178.714286	43275.142857	36311.571429	30355	27145.857143	23818.428571	21279	15591.714286	10109.142857	6086	3313.5714286	3313.5714286	2393.1428571	2393.1428571	2393.1428571	1837.1428571	467860.17571	416826.21	336548.88286	239900.31714	154565.80286	91793.448571	58168.12	39621.084286	28447.06	17596.038571	12206.41	10281.227143	9199.0642857
884.57142857	36402.714286	21386.285714	8376.8571429	20784.927143	300	20	1	0	0	0	0	0	0	0	1	2	127424.42857	95266.714286	63960	41314	28309.285714	19875.428571	15788.571429	13198	10447.428571	8930.7142857	7238.8571429	6306.7142857	5620.1428571	4876.2857143	3691.1428571	2408.4285714	1489.8571429	521	0	0	347634.21571	296219.64	228983.40857	159140.38571	107685.88571	66986.752857	44617.482857	26520.962857	20784.927143	16399.611429	13273.187143	10325.06	9234.4014286
893.71428571	124865.28571	113470	82594.571429	90633.828571	461.51	26.2	1	1	1	1	1	1	0	0	1	3	165979.28571	151628.71429	138987.57143	127893.28571	118768.28571	111491.42857	104449.85714	98558.714286	92233.142857	84259.142857	77683.428571	70748.142857	63527.571429	53810.285714	39767.571429	32024.857143	20715.142857	14430.714286	8296.1428571	3981	256041.64286	230443.35857	199274.40286	174120.54571	151338.75	136420.17143	122003.75286	105754.95286	90633.828571	75912.357143	53486.02	37727.402857	19573.614286
881.28571429	312907.85714	261989.71429	123686.14286	225762.86429	761.01	44.16	1	1	1	1	1	1	1	1	1	3	418652	393664.42857	359986.85714	323331.71429	286818.28571	249268.57143	215782.57143	182581.42857	157225.71429	131661.85714	101693.71429	65515.142857	40891.285714	24200	13442.428571	9575.4285714	7757.7142857	5317.2857143	2746.2857143	582.57142857	801966.10857	766672.43143	715998.25571	643759.75143	560547.98429	465992.73429	378319.25714	299017.79429	223067.45143	154207.92857	90532.53	51209.867143	27257.76
796	189158.83333	151920.33333	58103.5	102823.73	360	19	1	1	0	1	1	0	0	0	1	2	269852.66667	250849	224106.83333	195999	169010.5	143713.83333	119006.16667	98782.166667	82286.333333	61619.5	45259.833333	33103.833333	17476.666667	7107.8333333	1555.8333333	1058.5	0	0	0	0	468684.97333	433960.64833	385653.45	333319.38167	284942.15	229675.91833	180170.10167	135887.33667	101925.29167	71617.733333	46501.095	22318.93	10480.108333
994.42857143	252965.42857	219124.28571	153457.57143	256189.24	487.06	41.19	1	1	1	1	1	1	1	1	1	2	342717.85714	319652.85714	291730	259948	234489.28571	211484	190983	175570.57143	165985.14286	155939.85714	148310	140093.14286	131173.71429	124165.71429	119394.42857	102147	86614.142857	64714.428571	50373	35738.428571	686936.57571	651227.40571	594858.81571	528351.15	454035.60571	392805.10286	339163.42857	289101.95857	255035.21	230221.28571	207239.72857	192410.05857	179665.60714
884.71428571	37831.857143	26861.142857	9289.5714286	30688.241429	750	55	1	0	0	0	0	0	0	0	1	3	93442.428571	73860.857143	54176.714286	40849.714286	31139.142857	24872	19650	14852	11867.428571	9846.4285714	7264.8571429	3810.5714286	1419.4285714	1061	1061	631	631	631	631	631	285529.73429	253392.47714	207963.64714	166229.64857	118906.00429	83442.041429	56550.484286	40550.885714	30688.241429	17384.035714	7128.64	3263.0742857	2728.1971429
798.71428571	136201.14286	120447.42857	93154.571429	134254.51143	439	32.23	1	1	1	1	1	1	0	0	1	2	205836.71429	186143.57143	160969.28571	141108.85714	126598.71429	117828.57143	108139.71429	102368.85714	98024.142857	93709.857143	92001.571429	87250	85153.285714	82168.571429	78192.571429	72203	65280.714286	54597.571429	46902.571429	39820.285714	424870.85429	394873.29143	349633.05714	304438.56429	256956.65857	212692.82571	180071.37714	155886.81286	134254.51143	123702.81143	114323.41143	108916.53143	98618.578571
886.28571429	54414.857143	36479.857143	7478.7142857	16599.784286	90	6	1	1	0	0	0	0	0	0	0	3	104447.28571	91420.428571	74878.857143	58388.285714	44081.285714	32818.285714	23881.142857	16697.285714	12104.714286	7756.8571429	5164.4285714	3929.4285714	2894.4285714	2152.4285714	966.57142857	525.85714286	525.85714286	525.85714286	0	0	245961.05286	230247.97429	206274.71	171115.65286	136003.16571	98579.06	59419.881429	33156.114286	16599.784286	9785.2157143	5711.9571429	3781.7628571	2207.9671429
840.42857143	115573.28571	76684.571429	19650	36610.817143	100.51	8.86	1	1	0	0	0	0	0	0	0	3	210185.42857	185711.71429	154745.71429	124936.85714	95809.571429	67530.571429	49521.142857	35992.857143	26836.285714	19923	17354.142857	15143.571429	13413.857143	11912.571429	9080.8571429	3933.5714286	3933.5714286	1043.2857143	535.14285714	0	446500.48857	403155.42143	333875.41	261400.46	187777.23	133555.93429	83309.4	52667.334286	35841.107143	25249.065714	20342.5	14394.288571	9119.1771429
788.5	17330	7514	1835.6666667	7780.23	1.51	0.2	0	0	0	0	0	0	0	0	0	2	78017.166667	52435.5	31948.5	19754	13184.5	6445.5	4667.6666667	2357.5	1835.6666667	1835.6666667	1162.3333333	1162.3333333	777	777	777	777	777	777	777	777	306704.40167	268663.87	212917.55333	142410.41167	88189.655	48980.108333	24843.816667	14862.906667	7331.2216667	4481.8766667	3427.11	2855.335	2235.1566667
814	11473.714286	6623.7142857	1105.7142857	4217.0714286	513.53	39.97	0	0	0	0	0	0	0	0	1	3	43236.285714	29309.142857	19227.857143	13750.571429	8288.8571429	5713.2857143	3872.4285714	2514.7142857	1619.7142857	1105.7142857	1105.7142857	796.71428571	447	447	447	447	0	0	0	0	101398.96571	77256.295714	51691.39	30481.33	18570.474286	10819.777143	8090.2642857	5298.2042857	3832.7028571	2210.7457143	1778.4685714	1293.7428571	744.31
1030.4285714	154249	115864.57143	40184.714286	124958.91143	631.51	47.2	1	1	0	1	1	0	0	0	1	3	254205.14286	227124.28571	197658.28571	165296.85714	133109.28571	110062.42857	86885.142857	68640.285714	53914.714286	41831.857143	32937	24447.142857	21389.428571	17291.571429	13663.714286	10641.714286	7463.7142857	6980.5714286	6474.7142857	5926.8571429	599781.15429	562608.77429	517598.13571	454490.16143	379660.98571	301439.40286	229733.66286	175560.90571	121877.58	81809.332857	52715.852857	35971.041429	24225.177143
891	70484.142857	50377.428571	18699.285714	35447.57	621.01	72.1	1	1	0	0	0	0	0	0	1	3	156689.57143	129668.42857	99773.285714	76487.571429	59036.285714	45938.142857	35434.285714	28965.285714	24681	20072.857143	16984.285714	15130.857143	12795.428571	12795.428571	12405.142857	11965	11514.714286	11038.142857	11038.142857	8886.8571429	463135.74714	418494.00714	354839.66286	279254.71429	208294.89286	140771.12714	84545.915714	54756.85	34677.481429	23714.497143	18330.641429	16396.52	13765.59
832.57142857	146364	114626.57143	47327.142857	79877.824286	11.51	0.87	1	1	0	1	1	1	0	0	0	2	225685.57143	204411.14286	177521.42857	153117.42857	130601.85714	108985.14286	87631	72690.285714	58623	50641.285714	39183	33585	24052.857143	15532.428571	9924.1428571	7764	5490.1428571	4041.5714286	3012.1428571	1927.2857143	443755.83286	408424.94857	361008.39571	309655.71714	250604.12714	190542.92571	147518.86857	109786.49714	79493.28	54857.042857	38319.004286	23011.247143	13878.464286
955.57142857	35577.857143	25404.142857	8178.4285714	17424.864286	60	4	1	0	0	0	0	0	0	0	0	2	79055.285714	67345	51675.428571	39722.857143	30617.714286	22791.857143	18221	12810.857143	10266.714286	8454.1428571	7603.7142857	6352.7142857	5291.5714286	4924.2857143	4143.1428571	2888	1966.7142857	508.71428571	0	0	198961.18714	175436.19	143180.13714	110144.02143	76381.192857	57552.772857	39732.615714	26726.131429	16654.9	13005.524286	8523.5428571	4543.23	2922.45
895.57142857	75708.857143	53540.571429	23582.571429	57846.828571	79	5.27	1	1	0	0	0	0	0	0	0	3	165182.28571	133482	102765.71429	81550.857143	62106.714286	48512.428571	40878.571429	33633.857143	29059.428571	24680	20093.714286	12607.857143	6789.4285714	4196.5714286	2160.7142857	1732.5714286	1732.5714286	1732.5714286	1732.5714286	1182	471606.91	418257.24429	350353.97286	276761.59286	215989.70571	155345.58	112898.52857	80309.751429	56690.947143	42511.697143	31278.3	17532.672857	7482.2642857
871.28571429	35120.142857	19620.142857	3721.4285714	10689.472857	339.5	25.2	1	0	0	0	0	0	0	0	1	3	87513.714286	72852.428571	54609.857143	39482.714286	26488.142857	17168.571429	12213.285714	8495	5290.8571429	3999.2857143	2567.8571429	1621	570.28571429	570.28571429	570.28571429	570.28571429	570.28571429	570.28571429	570.28571429	570.28571429	202504.64857	184832.08286	153404.52571	107181.31	66892.39	39697.812857	23568.964286	14025.384286	10304.005714	7027.1685714	4778.9057143	1856.0814286	1330.3985714
894.33333333	103022	89627.833333	66242.5	86207.601667	240.51	17.53	1	1	1	1	1	1	1	1	1	3	161780.83333	141888.83333	124795.66667	108601.5	95294.5	88213.166667	83082.833333	77796.333333	73545.166667	67526.5	61798.333333	51195.666667	43197.333333	24995	14746.166667	7772	4054.8333333	1217.3333333	622.16666667	0	333515.89	299904.195	248331.73	197467.485	154818.09	131626.29833	114276.09	102344.83	85757.873333	65387.99	47469.378333	33075.565	13754.881667
856.14285714	15891.857143	7541.4285714	0	6708.1742857	0	0	0	0	0	0	0	0	0	0	0	2	94390.142857	61774.714286	36038.857143	18600	10138.142857	6482	3627.8571429	1851.4285714	259.28571429	0	0	0	0	0	0	0	0	0	0	0	407382.06857	368206.47143	297857.61571	213833.94714	129219.01143	72687.834286	32638.04	15721.242857	6322.5828571	1865.1314286	528.70285714	528.70285714	0
800.2	33984.4	23255.2	8169	15633.254	70	5	0	0	0	0	0	0	0	0	0	2	79974	61346.8	48815.2	37197.4	27347.4	20277.4	14537.2	11203	9606.2	8551	7775.2	7331.2	7331.2	6820.8	6820.8	6234.8	6234.8	6234.8	6234.8	6234.8	289104.396	265412.584	232828.948	186861.342	127470.168	76470.63	42011.634	24702.8	15633.254	10614.638	9967.778	9278.826	7802.758
1013.8571429	273916.71429	221828	137293.71429	267487.31143	780	57	1	1	1	1	1	1	1	1	1	2	392828.71429	359291.28571	324501.28571	284991	247939.42857	212499.85714	185712.71429	168121	155596.85714	141135.57143	129169.42857	122582	117444	111525.28571	106694.85714	98990.285714	95336.714286	89015.142857	84381.428571	73484.857143	923218.84857	871764.42857	805769.74	716406.56143	614660.97429	513351.59714	416294.37286	335327.07	265562.04714	211071.90286	178144.82857	150727.20143	135246.26571
869	57525.857143	30591.714286	6377.4285714	50612.495714	150	15	1	0	0	0	0	0	0	0	1	3	137085.57143	116903	91055.571429	64734.714286	43300.714286	27532.857143	18752.714286	13000.428571	9824.5714286	8026.5714286	5507	4878.4285714	3153.7142857	2406.8571429	2406.8571429	1966.7142857	1966.7142857	1966.7142857	1966.7142857	1966.7142857	407588.42	373349.30286	324237.38714	269292.69429	208556.61714	139294.58429	97080.327143	71162.937143	49842.478571	35154.465714	27954.118571	25007.165714	23906.821429
687.28571429	45586.428571	24880.571429	975.71428571	9808.7842857	141.6	11.56	1	0	0	0	0	0	0	0	1	3	106411.57143	88143.714286	66348.571429	48820.285714	33542.714286	21843	11682.571429	6830.4285714	2997	975.71428571	681.28571429	371.14285714	371.14285714	0	0	0	0	0	0	0	263176.26714	236349.65429	194682.42857	147731.75	102271.94	63350.535714	30341.585714	19570.582857	9424.0528571	7004.7842857	4295.9571429	2836.1128571	1227.0071429
718.71428571	71718.285714	55216.857143	22897.571429	74781.755714	461.01	58.83	1	1	0	1	0	0	0	0	1	3	140394.85714	115908	94383.857143	76209	63358.428571	51252.142857	42327.857143	34959.142857	28527.142857	23172.285714	20314.857143	17186.142857	15504.714286	13256.285714	10443.428571	7040.7142857	5659.4285714	4195.2857143	1632.1428571	567.85714286	389338.88286	362188.17429	330330.59286	284046.03286	228758.19143	176023.28857	132326.57857	100167.52	74781.755714	54100.597143	36121.947143	25266.567143	15119.254286
881.28571429	365538.42857	324431.28571	240166.57143	389275.40286	300	15	1	1	1	1	1	1	1	1	1	3	434306.71429	417752	396532.28571	373344.85714	344195.57143	316044.71429	290233.42857	273452	257101.14286	241260.57143	230950	218038.71429	201959	190826.14286	176498.85714	161512.71429	140510.28571	117193.28571	94451.142857	70521.285714	817986.22143	789073.97286	752765.77	704859.24571	651681.76714	586628.64429	513464.23571	444806.16	388890.14857	326373.07857	275385.02571	235128.76429	194897.88571
968.57142857	125663	106468.57143	80837.428571	112567.33	279.5	16.46	1	1	1	1	1	1	1	1	1	2	250303.42857	203469.28571	161990.57143	132018.71429	115552	104011.14286	96781.857143	90806	85992	81110.142857	77646.857143	71029.571429	63800.571429	51480.285714	38308.285714	29730.571429	16470.714286	6840.4285714	668.85714286	668.85714286	752438.11143	690958.37571	580516.72	441043.12429	315038.02429	218798.15	160058.52	127808.41857	112567.33	102089.36571	87240.071429	59813.792857	41000.201429
911.85714286	236964.71429	196527.42857	83105.571429	298880.09286	293.03	21.02	1	1	1	1	1	1	0	1	1	2	312218.57143	291849.14286	269608.14286	245497.14286	216086.28571	188872.57143	163257.71429	136277.57143	111330.42857	87783.285714	68335.571429	52601.571429	37270	27960.428571	20774.857143	14709.285714	7856.4285714	5914.7142857	2354	1808.4285714	705037.22429	672020.00571	638866.01143	597630.39571	546135.50857	487130.53857	428359.26714	365323.36571	296187.25714	232392.21143	169414.01571	129025.72	87861.132857
793.8	140789.4	115318.8	60186.6	107736.746	190	11.17	1	1	0	1	1	1	0	0	1	2	223127	196827.6	170975.4	145176.2	126329.8	111898.8	100335.6	91721.6	76148.8	63272.4	51269	33111.4	13825	563.8	0	0	0	0	0	0	526138.704	491846.198	436146.172	369766.43	305169.594	250382.21	198819.942	152961.366	106121.246	80550.506	43060.204	9962.998	4102.41
874.28571429	160000.28571	144161.14286	122946.14286	94901.941429	300	20	1	1	1	1	1	1	1	1	1	3	239567.14286	212332.14286	183567.42857	163740.28571	151557.42857	141884.28571	136286.57143	133101.71429	128489.71429	125140.14286	115698.14286	91983.285714	44597.857143	10769.428571	899.14285714	476.71428571	476.71428571	0	0	0	513456.36429	475658.05143	417218.97714	351305.15143	285664.28	235208.34429	195509.70429	162294.92571	89509.244286	12559.751429	4168.3471429	2218.6657143	642.77142857
766.28571429	141164.85714	112142.57143	63390.428571	100568.15571	0	0	1	1	1	1	1	1	0	0	0	2	213047.42857	195556.28571	172737.57143	147333.28571	125046.42857	106663.42857	92281.142857	81415.142857	73731.285714	65323	58144.714286	53433.142857	49353.571429	46059.428571	37558.857143	28583	21272.142857	18346.714286	12665.428571	4530.8571429	454077.08	430961.89714	392232.92857	338982.02857	274541.96	211540.32286	156994.61286	123766.67286	100568.15571	81754.721429	69577.001429	55209.595714	41835.781429
[truncated: 9,260 more rows]
[truncated: 7 more columns]
